# Supplementary material for: Full-Day Physical Activity and Sedentary Behaviour Levels of Typically Developing Children and Adolescents in the Middle East: A Systematic Review
Source: Int J Environ Res Public Health. 2023 Oct 19;20(20):6940. doi: 10.3390/ijerph20206940 (PMC10606092; doi:10.3390/ijerph20206940)
Supplement: Supplementary file 1 [file ijerph-20-06940-s001.zip]

Archive with 2 entries (2 files):
- Burahmah PA SB review S1-S4 v2.pdf
- Table S5 All study data.xlsx
