# Supplementary material for: Full-Day Physical Activity and Sedentary Behaviour Levels of Typically Developing Children and Adolescents in the Middle East: A Systematic Review
Source: Int J Environ Res Public Health. 2023 Oct 19;20(20):6940. doi: 10.3390/ijerph20206940 (PMC10606092; doi:10.3390/ijerph20206940)
Supplement: Supplementary file 1 [file ijerph-20-06940-s001.zip › Table S5 All study data.xlsx]

## Sheet: Data from literature
	Study				Setting							Population										PA - Physical activity outcome(s)										SB - Sedentary behaviour outcome(s)		SB - Sedentary behaviour outcome(s)								Quality appraisal
Line Index	Rayyan number	Study source (Author)	Publication date	O=Objective, S=Subjective, OS=both subjective and objective	Country	Region/city	Urban (U), Rural (R)	Participant source (Private or public schools, or use text description)	SES (include scale and units of measurement)	Year(s) of data collection	Season(s) or months	Age range	Mean Age (years)	SD Age (years)	Female (n)	Male (n)	Total Sample size (n)	Male (M) or Female (F) or Both/Unknown (B)	Participant characteristics	Mean BMI (kg/m2 OR as specified)	SD BMI (kg/m2 OR as specified)	PA Code	PA sub Code	Definition of PA outcome	Data collection instrument	How administered?	Number of days	Weekday (Wd); Weekend (Wend); Both (B); unspecified (U)	Outcome measure Units	Mean (original units)	SD (original units)	SB Code	SB sub Code	Definition of SB outcome	Data collection instrument	How administered?	Number of days	Weekday (Wd); Weekend (Wend); Both (B); unspecified (U)	Outcome measure Units	Mean (original units)	SD (original units)	Outcome definition: 0=not defined, 1=unclear non standard, 2=clear non standard, 3=standard	Methodology: 0=not defined, 1=non validated Q, 2=validated Q, 3=objective.	Setting: 0=not defined; region/city (+1), specific location (+1), urban/ rural (+1)	Timing: 0=not stated, 2=year, 3= year and season	Sampling: 0=not stated, 1=self-selected or unclear, 2= clear non random, 3=random (by location or within location).	Response rate: 0=Not defined for extracted data, 1=<50%, 2=50-79%, 3=80%+
6	664536008	Abdulaziz, Jaafar Sadek; Hassan, Meaad Kadhum;	2019-01-11	S	Iraq	Basra	-	-	-	2016-2017	April to January	5-18	11.01	4.24	-	-	135	B	TD control	-	-	8		METs	IPAQ + CPAQ	Self-report	7	B	METS-min/week	2186.03	346.95											3	2	2	3	0	0
12	664534737	Akbulut, Gamze; Yildirim, Mine; Sanlier, Nevin; van Stralen, Maartje M; Acar-Tek, Nilufer; Bilici, Saniye; Brug, Johannes; de Meij, Judith Sb; Gezmen-Karadag, Makbule; Koksal, Eda; Oenema, Anke; Singh, Amika S; Te Velde, Saskia J; Yildiran, Hilal; Chinapaw, Mai Jm; de Meij, Judith S B; Chinapaw, Mai J M;	2014-01-12	S	Turkey	Ankara	-	Public schools	-	2010	-	11-14	13.1	0.8	446	469	915	B	TD	20	3.5	5	12	PA time (walking timeper day)	Questionnaire	self-report	3	U	Min/day	27.3	29.6											2	1	1	0	3	3
17	664535353	Akman, Mehmet; Akan, Hülya; Izbirak, Güldal; Tanriöver, Ozlem; Tilev, Sirma Mine; Yildiz, Anil; Tektas, Simge; Vitrinel, Ayça; Hayran, Osman; Tanriöver, Özlem; Tilev, Sırma Mine; Tektaş, Simge;	2010-01-01	S	Turkey	Istanbul	-	Public schools	mostly poor socioeconomic status	-	-	11-15	12.15	1.15	315	310	625	B	TD	-	-											1	1	watching TV	QEP	Self-report	-	U	hours/day	2.5	2.3	2	2	2	0	1	2
18	664535353	Akman, Mehmet; Akan, Hülya; Izbirak, Güldal; Tanriöver, Ozlem; Tilev, Sirma Mine; Yildiz, Anil; Tektas, Simge; Vitrinel, Ayça; Hayran, Osman; Tanriöver, Özlem; Tilev, Sırma Mine; Tektaş, Simge;	2010-01-01	S	Turkey	Istanbul	-	Public schools	mostly poor socioeconomic status	-	-	11-15	12.15	1.15	315	310	625	B	TD	-	-											1	2	watching DVD/video	QEP	Self-report	-	U	hours/day	1.2	1.2	2	2	2	0	1	2
19	664535353	Akman, Mehmet; Akan, Hülya; Izbirak, Güldal; Tanriöver, Ozlem; Tilev, Sirma Mine; Yildiz, Anil; Tektas, Simge; Vitrinel, Ayça; Hayran, Osman; Tanriöver, Özlem; Tilev, Sırma Mine; Tektaş, Simge;	2010-01-01	S	Turkey	Istanbul	-	Public schools	mostly poor socioeconomic status	-	-	11-15	12.15	1.15	315	310	625	B	TD	-	-											2	3	computer games	QEP	Self-report	-	U	hours/day	1.9	1.8	2	2	2	0	1	2
20	664535353	Akman, Mehmet; Akan, Hülya; Izbirak, Güldal; Tanriöver, Ozlem; Tilev, Sirma Mine; Yildiz, Anil; Tektas, Simge; Vitrinel, Ayça; Hayran, Osman; Tanriöver, Özlem; Tilev, Sırma Mine; Tektaş, Simge;	2010-01-01	S	Turkey	Istanbul	-	Public schools	mostly poor socioeconomic status	-	-	11-15	12.15	1.15	315	310	625	B	TD	-	-											6	16	reading books	QEP	Self-report	-	U	hours/day	1.4	1.2	2	2	2	0	1	2
21	664535353	Akman, Mehmet; Akan, Hülya; Izbirak, Güldal; Tanriöver, Ozlem; Tilev, Sirma Mine; Yildiz, Anil; Tektas, Simge; Vitrinel, Ayça; Hayran, Osman; Tanriöver, Özlem; Tilev, Sırma Mine; Tektaş, Simge;	2010-01-01	S	Turkey	Istanbul	-	Public schools	mostly poor socioeconomic status	-	-	11-15	12.15	1.15	315	310	625	B	TD	-	-											6	14	doing homework	QEP	Self-report	-	U	hours/day	2.3	1.2	2	2	2	0	1	2
22	664535353	Akman, Mehmet; Akan, Hülya; Izbirak, Güldal; Tanriöver, Ozlem; Tilev, Sirma Mine; Yildiz, Anil; Tektas, Simge; Vitrinel, Ayça; Hayran, Osman; Tanriöver, Özlem; Tilev, Sırma Mine; Tektaş, Simge;	2010-01-01	S	Turkey	Istanbul	-	Public schools	mostly poor socioeconomic status	-	-	11-15	12.15	1.15	315	310	625	B	TD	-	-											6	12	Total specified sedentary activities	QEP	Self-report	-	U	hours/day	9.8	4.7	2	2	2	0	1	2
23	664540104	Akturk, S; Buyukavci, R; Akturk, U; Aktürk, Semra; Büyükavcı, Raikan; Aktürk, Ümmühan;	2019-01-02	S	Turkey	Malatya	-	-	-	2017	November	-	16.09	0.9	210	207	417	B	TD	20.49	2.9	8		METs	IPAQ-SF	Sef-report	7	B	MET/min/week	2534.58	2371.31											3	2	2	3	0	3
24	664540104	Akturk, S; Buyukavci, R; Akturk, U; Aktürk, Semra; Büyükavcı, Raikan; Aktürk, Ümmühan;	2019-01-02	S	Turkey	Malatya	-	-	-	2017	November	-	16.09	0.9	210	207	417	B	TD	20.49	2.9											6	15	sitting period	IPAQ-SF	Self-report	7	B	min/day	424.93	280.96	2	2	2	3	0	3
27	664535963	Alaca, Nuray; Yüksel, Mustafa;	2021-01-01	S	Turkey	-	-	-	-	-	-	10-18	14.82	2.04	16	74	90	B	TD	14.82	2.04	8		METs	IPAQ-SF	Self-report	7	B	MET-min/week	3050	2388											3	2	0	0	0	0
30	664535963	Alaca, Nuray; Yüksel, Mustafa;	2021-01-01	S	Turkey	-	-	-	-	-	-	10-18	14.82	2.04	16	74	90	B	TD	14.82	2.04											6	15	sitting time	IPAQ-SF	Self-report	7	B	min/day	424	96.6	2	2	0	0	0	0
31	664534253	Alamolhoda, Marzieh; Heydari, Seyyed Taghi; Ayatollahi, Seyyed Mohammad Taghi; Tabrizi, Reza; Akbari, Maryam; Ardalan, Arash;	2020-01-05	S	Iran	Shiraz	-	Public schools	variety	2014	Sept-Dec	14-20	-	-	340	359	699	B	TD - District 1	21.86	4.22											3	7	Watching tv or using computer	Q- non-standardised	self-report	-	-	hours/day	4.47	2.29	2	1	2	3	3	0
32	664534253	Alamolhoda, Marzieh; Heydari, Seyyed Taghi; Ayatollahi, Seyyed Mohammad Taghi; Tabrizi, Reza; Akbari, Maryam; Ardalan, Arash;	2020-01-05	S	Iran	Shiraz	-	Public schools	Higher	2014	Sept-Dec	14-20	-	-	292	309	601	B	TD - District 2 higher SES	21.61	3.85											3	7	Watching tv or using computer	Q- non-standardised	self-report	-	-	hours/day	4.39	2.12	2	1	2	3	3	0
33	664534253	Alamolhoda, Marzieh; Heydari, Seyyed Taghi; Ayatollahi, Seyyed Mohammad Taghi; Tabrizi, Reza; Akbari, Maryam; Ardalan, Arash;	2020-01-05	S	Iran	Shiraz	-	Public schools	lower	2014	Sept-Dec	14-20	-	-	314	295	609	B	TD - District 3 lower SES	21.01	3.69											3	7	Watching tv or using computer	Q- non-standardised	self-report	-	-	hours/day	4.36	2.52	2	1	2	3	3	0
34	664534253	Alamolhoda, Marzieh; Heydari, Seyyed Taghi; Ayatollahi, Seyyed Mohammad Taghi; Tabrizi, Reza; Akbari, Maryam; Ardalan, Arash;	2020-01-05	S	Iran	Shiraz	-	Public schools	variety	2014	Sept-Dec	14-20	-	-	306	323	629	B	TD - District 4	21.59	4.33											3	7	Watching tv or using computer	Q- non-standardised	self-report	-	-	hours/day	4.72	2.52	2	1	2	3	3	0
65	664536995	Alghadir, Ahmad H; Gabr, Sami A; Rizk, Ashraf A;	2018-01-07	O	Egypt	Mansoura	-	Public schools		2015-16	Sept 2015, June 2016	8-18	-	-	95	118	213	B	TD	-	-	4	6	Total PA	Accelerometer - ActiGraph GT1M (WAM7164)	Objective	3+	2Wd+1Wend +	counts/min	1186	215											3	3	1	3	3	2
66	664536995	Alghadir, Ahmad H; Gabr, Sami A; Rizk, Ashraf A;	2018-01-08	O	Egypt	Mansoura	-	Public schools		2015-17	Sept 2015, June 2017	8-18	-	-	95	118	213	B	TD	-	-	3	2	Total Energy	Accelerometer - ActiGraph GT1M (WAM7164)	Objective	3+	2Wd+1Wend +	kcal/d	5988	986											3	3	1	3	3	2
195	664537247	Al-Hazzaa, Al-Rasheedi	2007-01-05	O	Saudi Arabia	Jeddah	U	Public and private schools	-	2006	April-May	3.4-6.4	5.19	0.85	115	109	224	B	TD	15.8	2.3	1		Steps	Pedometer Digi Walker	Objective	3	Wd	Steps/d	6773	5301											3	3	3	3	3	2
198	664537247	Al-Hazzaa, Al-Rasheedi	2007-01-05	S	Saudi Arabia	Jeddah	U	Public and private schools	-	2006	April-May	3.4-6.4	5.19	0.85	115	109	224	B	TD	15.8	2.3											1	1	TV per day	Q	Parental Q	-	-	mins/d	155	66	2	1	3	3	3	2
224	664536186	Alhusaini, et al.	2017-01-12	O	Saudi Arabia	Riyadh	U	-	-	-	-	8-12	-	-	-	-	26	B	TD Normal weight	-	-	1		Steps	Pedometer - Omron HJ-112	Objective	7	B	Steps/day	15900	4277											3	3	3	0	1	3
225	664536186	Alhusaini, et al.	2017-01-12	O	Saudi Arabia	Riyadh	U	-	-	-	-	8-12	-	-	-	-	8	B	TD Normal weight	-	-	1		Steps	Pedometer - Omron HJ-112	Objective	5	Wd	Steps/day	13822	5437											3	3	3	0	1	3
226	664536186	Alhusaini, et al.	2017-01-12	O	Saudi Arabia	Riyadh	U	-	-	-	-	8-12	-	-	-	-	7	B	TD Normal weight	-	-	1		Steps	Pedometer - Omron HJ-112	Objective	2	Wend	Steps/day	21093	2850											3	3	3	0	1	3
227	664536186	Alhusaini, et al.	2017-01-12	O	Saudi Arabia	Riyadh	U	-	-	-	-	8-12	-	-	-	-	26	B	TD Overweight	-	-	1		Steps	Pedometer - Omron HJ-112	Objective	7	B	Steps/day	12890	1932											3	3	3	0	1	3
228	664536186	Alhusaini, et al.	2017-01-12	O	Saudi Arabia	Riyadh	U	-	-	-	-	8-12	-	-	-	-	8	B	TD Overweight	-	-	1		Steps	Pedometer - Omron HJ-112	Objective	5	Wd	Steps/day	11406	1439											3	3	3	0	1	3
229	664536186	Alhusaini, et al.	2017-01-12	O	Saudi Arabia	Riyadh	U	-	-	-	-	8-12	-	-	-	-	7	B	TD Overweight	-	-	1		Steps	Pedometer - Omron HJ-112	Objective	2	Wend	Steps/day	16600	3511											3	3	3	0	1	3
230	664536186	Alhusaini, et al.	2017-01-12	O	Saudi Arabia	Riyadh	U	-	-	-	-	8-12	-	-	-	-	26	B	TD Obese	-	-	1		Steps	Pedometer - Omron HJ-112	Objective	7	B	Steps/day	9315	2882											3	3	3	0	1	3
231	664536186	Alhusaini, et al.	2017-01-12	O	Saudi Arabia	Riyadh	U	-	-	-	-	8-12	-	-	-	-	8	B	TD Obese	-	-	1		Steps	Pedometer - Omron HJ-112	Objective	5	Wd	Steps/day	8159	2480											3	3	3	0	1	3
232	664536186	Alhusaini, et al.	2017-01-12	O	Saudi Arabia	Riyadh	U	-	-	-	-	8-12	-	-	-	-	7	B	TD Obese	-	-	1		Steps	Pedometer - Omron HJ-112	Objective	2	Wend	Steps/day	12203	4133											3	3	3	0	1	3
233	664536186	Alhusaini, et al.	2017-01-12	O	Saudi Arabia	Riyadh	U	-	-	-	-	8-9	-	-	-	-	10	B	TD	-	-	1		Steps	Pedometer - Omron HJ-112	Objective	7	B	Steps/day	15355	630											3	3	3	0	1	3
234	664536186	Alhusaini, et al.	2017-01-12	O	Saudi Arabia	Riyadh	U	-	-	-	-	8-9	-	-	-	-	10	B	TD	-	-	1		Steps	Pedometer - Omron HJ-112	Objective	5	Wd	Steps/day	13115	1506											3	3	3	0	1	3
235	664536186	Alhusaini, et al.	2017-01-12	O	Saudi Arabia	Riyadh	U	-	-	-	-	8-9	-	-	-	-	10	B	TD	-	-	1		Steps	Pedometer - Omron HJ-112	Objective	2	Wend	Steps/day	22032	2042											3	3	3	0	1	3
236	664536186	Alhusaini, et al.	2017-01-12	O	Saudi Arabia	Riyadh	U	-	-	-	-	9-10	-	-	-	-	27	B	TD	-	-	1		Steps	Pedometer - Omron HJ-112	Objective	7	B	Steps/day	13183	3265											3	3	3	0	1	3
237	664536186	Alhusaini, et al.	2017-01-12	O	Saudi Arabia	Riyadh	U	-	-	-	-	9-10	-	-	-	-	27	B	TD	-	-	1		Steps	Pedometer - Omron HJ-112	Objective	5	Wd	Steps/day	11374	2714											3	3	3	0	1	3
238	664536186	Alhusaini, et al.	2017-01-12	O	Saudi Arabia	Riyadh	U	-	-	-	-	9-10	-	-	-	-	27	B	TD	-	-	1		Steps	Pedometer - Omron HJ-112	Objective	2	Wend	Steps/day	17707	4938											3	3	3	0	1	3
239	664536186	Alhusaini, et al.	2017-01-12	O	Saudi Arabia	Riyadh	U	-	-	-	-	12-13	-	-	-	-	4	B	TD	-	-	1		Steps	Pedometer - Omron HJ-112	Objective	7	B	Steps/day	13179	1946											3	3	3	0	1	3
240	664536186	Alhusaini, et al.	2017-01-12	O	Saudi Arabia	Riyadh	U	-	-	-	-	12-13	-	-	-	-	4	B	TD	-	-	1		Steps	Pedometer - Omron HJ-112	Objective	5	Wd	Steps/day	11628	1135											3	3	3	0	1	3
241	664536186	Alhusaini, et al.	2017-01-12	O	Saudi Arabia	Riyadh	U	-	-	-	-	12-13	-	-	-	-	4	B	TD	-	-	1		Steps	Pedometer - Omron HJ-112	Objective	2	Wend	Steps/day	17056	4145											3	3	3	0	1	3
263	664535406	Alhusaini, Adel A; Buragadda, Syamala; Melam, Ganeswararao;	2020-01-12	S	Saudi Arabia	Riyadh	U	-	-	-	-	10-16	12.65	1.68	275	82	357	B	TD	21.08	5.2											1	1	TV watching	Questionnaire - self developed.	Self-report	-	-	h/day	2.18	1.6	2	0	3	0	3	2
264	664535406	Alhusaini, Adel A; Buragadda, Syamala; Melam, Ganeswararao;	2020-01-12	S	Saudi Arabia	Riyadh	U	-	-	-	-	10-16	12.65	1.68	275	82	357	B	TD	21.08	5.2											2	4	Computer use	Questionnaire - self developed.	Self-report	-	-	h/day	1.69	2.25	2	0	3	0	3	2
265	664535406	Alhusaini, Adel A; Buragadda, Syamala; Melam, Ganeswararao;	2020-01-12	S	Saudi Arabia	Riyadh	U	-	-	-	-	10-16	12.65	1.68	275	82	357	B	TD	21.08	5.2											3	7	Screen time (TV+PC)	Questionnaire - self developed.	Self-report	-	-	h/day	3.87	2.95	2	0	3	0	3	2
266	664535406	Alhusaini, Adel A; Buragadda, Syamala; Melam, Ganeswararao;	2020-01-12	S	Saudi Arabia	Riyadh	U	-	-	-	-	10-16	12.65	1.68	275	82	357	B	TD	21.08	5.2											6	12	Total sedentary time	Questionnaire - self developed.	Self-report	-	-	h/day	6.35	2.82	2	0	3	0	3	2
378	664534680	Amini, Maryam; Djazayery, Abolghassem; Majdzadeh, Reza; Taghdisi, Mohammad-Hossein; Sadrzadeh-Yeganeh, Haleh; Abdollahi, Zahra; Hosseinpour-Niazi, Nasrin; Chamari, Maryam; Nourmohammadi, Mahdieh;	2016-01-10	S	Iran	Tehransar	-	-	low to middle class	2012-2013	started Oct/2012	9-13	-	-	-	-	164	B	TD Intervention	BMI-Z 2.00	BMI-Z 0.05	5		3-6 MET time	Questionnaire (non-standard?)	Self-report	-	-	mins/d	8.76	142.39											2	2	2	2	3	3
379	664534680	Amini, Maryam; Djazayery, Abolghassem; Majdzadeh, Reza; Taghdisi, Mohammad-Hossein; Sadrzadeh-Yeganeh, Haleh; Abdollahi, Zahra; Hosseinpour-Niazi, Nasrin; Chamari, Maryam; Nourmohammadi, Mahdieh;	2016-01-10	S	Iran	Tehransar	-	-	low to middle class	2012-2013	started Oct/2012	9-13	-	-	-	-	163	B	TD Comparison	BMI-Z 1.96	BMI-Z 0.05	5		3-6 MET time	Questionnaire (non-standard?)	Self-report	-	-	mins/d	5.63	118.33											2	2	2	2	3	3
380	664534680	Amini, Maryam; Djazayery, Abolghassem; Majdzadeh, Reza; Taghdisi, Mohammad-Hossein; Sadrzadeh-Yeganeh, Haleh; Abdollahi, Zahra; Hosseinpour-Niazi, Nasrin; Chamari, Maryam; Nourmohammadi, Mahdieh;	2016-01-10	S	Iran	Tehransar	-	-	low to middle class	2012-2013	started Oct/2012	9-13	-	-	-	-	164	B	TD Intervention	BMI-Z 2.00	BMI-Z 0.05	5		MET >= 7 time	Questionnaire (non-standard?)	Self-report	-	-	mins/d	2.06	12.42											2	2	2	2	3	3
381	664534680	Amini, Maryam; Djazayery, Abolghassem; Majdzadeh, Reza; Taghdisi, Mohammad-Hossein; Sadrzadeh-Yeganeh, Haleh; Abdollahi, Zahra; Hosseinpour-Niazi, Nasrin; Chamari, Maryam; Nourmohammadi, Mahdieh;	2016-01-10	S	Iran	Tehransar	-	-	low to middle class	2012-2013	started Oct/2012	9-13	-	-	-	-	163	B	TD Comparison	BMI-Z 1.96	BMI-Z 0.05	5		MET >= 7 time	Questionnaire (non-standard?)	Self-report	-	-	mins/d	2.09	13.08											2	2	2	2	3	3
382	664534680	Amini, Maryam; Djazayery, Abolghassem; Majdzadeh, Reza; Taghdisi, Mohammad-Hossein; Sadrzadeh-Yeganeh, Haleh; Abdollahi, Zahra; Hosseinpour-Niazi, Nasrin; Chamari, Maryam; Nourmohammadi, Mahdieh;	2016-01-10	S	Iran	Tehransar	-	-	low to middle class	2012-2013	started Oct/2012	9-13	-	-	-	-	164	B	TD Intervention	BMI-Z 2.00	BMI-Z 0.05											1	1	TV viewing time	Questionnaire (non-standard?)	Self-report	-	-	hours/day	2.35	0.12	2	2	2	2	3	3
383	664534680	Amini, Maryam; Djazayery, Abolghassem; Majdzadeh, Reza; Taghdisi, Mohammad-Hossein; Sadrzadeh-Yeganeh, Haleh; Abdollahi, Zahra; Hosseinpour-Niazi, Nasrin; Chamari, Maryam; Nourmohammadi, Mahdieh;	2016-01-10	S	Iran	Tehransar	-	-	low to middle class	2012-2013	started Oct/2012	9-13	-	-	-	-	163	B	TD Comparison	BMI-Z 1.96	BMI-Z 0.05											1	1	TV viewing time	Questionnaire (non-standard?)	Self-report	-	-	hours/day	2.35	0.13	2	2	2	2	3	3
384	664534680	Amini, Maryam; Djazayery, Abolghassem; Majdzadeh, Reza; Taghdisi, Mohammad-Hossein; Sadrzadeh-Yeganeh, Haleh; Abdollahi, Zahra; Hosseinpour-Niazi, Nasrin; Chamari, Maryam; Nourmohammadi, Mahdieh;	2016-01-10	S	Iran	Tehransar	-	-	low to middle class	2012-2013	started Oct/2012	9-13	-	-	-	-	164	B	TD Intervention	BMI-Z 2.00	BMI-Z 0.05											2	4	Computer time	Questionnaire (non-standard?)	Self-report	-	-	hours/day	0.04	0.36	2	2	2	2	3	3
385	664534680	Amini, Maryam; Djazayery, Abolghassem; Majdzadeh, Reza; Taghdisi, Mohammad-Hossein; Sadrzadeh-Yeganeh, Haleh; Abdollahi, Zahra; Hosseinpour-Niazi, Nasrin; Chamari, Maryam; Nourmohammadi, Mahdieh;	2016-01-10	S	Iran	Tehransar	-	-	low to middle class	2012-2013	started Oct/2012	9-13	-	-	-	-	163	B	TD Comparison	BMI-Z 1.96	BMI-Z 0.05											2	4	Computer time	Questionnaire (non-standard?)	Self-report	-	-	hours/day	0.06	0.47	2	2	2	2	3	3
388	664534882	Amiri, Parisa; Jalali-Farahani, Sara; Zarkesh, Maryam; Barzin, Maryam; Kaviani, Robabeh; Ahmadizad, Sajad;	2014-01-09	S	Iran	Tehran	-	Public	low, middle, and high class	-	-	15-18	15.9	0.85	Mix	Mix	221	B	TD normal weight	19.9	2.2	3	3	DEE (daily energy expenditure) total year mean	QA-PACE	Self-report	-	kJ/kg day	-	152.1	60.1											3	2	2	0	3	0
389	664534882	Amiri, Parisa; Jalali-Farahani, Sara; Zarkesh, Maryam; Barzin, Maryam; Kaviani, Robabeh; Ahmadizad, Sajad;	2014-01-10	S	Iran	Tehran	-	Public	low, middle, and high class	-	-	15-18	15.9	0.93	Mix	Mix	126	B	TD Obese and overweight	28.2	4.2	3	3	DEE (daily energy expenditure) total year mean	QA-PACE	Self-report	-	kJ/kg day	-	96.9	39.8											3	2	2	0	3	0
392	664534611	Ardic, et al.	2017-01-06	O	Turkey	Istanbul	U	-	-	2013-2014	Feb 2013-June 2014	12-15	12.83	0.78	20	22	42	B	TD	21.7	4.1	1		Steps	Pedometer - Oregon Scientific PE320	Objective	7	B	Steps/day	12326	5348											3	3	3	3	3	3
393	664534201	Aviram, et al.	2019-01-02	O	Palestine, Jordan and Israel	-	-	-	-	-	-	13.0-20.0	16.7	1.7	20	21	21	B	TD	22.1	3.4	1		Steps	Accelerometer - ActivPAL3	Objective	4	U	Steps/day	10109	3321											3	3	0	0	0	2
394	664534201	Aviram, et al.	2019-01-02	O	Palestine, Jordan and Israel	-	-	-	-	-	-	13.0-20.0	16.7	1.7	20	21	21	B	TD	22.1	3.4	7		Transitions	Accelerometer - ActivPAL3	Objective	4	U	Transitions/day	72.6	27.8											3	3	0	0	0	2
395	664534201	Aviram, et al.	2019-01-02	O	Palestine, Jordan and Israel	-	-	-	-	-	-	13.0-20.0	16.7	1.7	20	21	21	B	TD	22.1	3.4	5	11	Stand	Accelerometer - ActivPAL3	Objective	4	U	h/day	3.79	1.34											3	3	0	0	0	2
396	664534201	Aviram, et al.	2019-01-02	O	Palestine, Jordan and Israel	-	-	-	-	-	-	13.0-20.0	16.7	1.7	20	21	21	B	TD	22.1	3.4	5	12	Walk	Accelerometer - ActivPAL3	Objective	4	U	h/day	2.12	0.65											3	3	0	0	0	2
397	664534201	Aviram, et al.	2019-01-02	O	Palestine, Jordan and Israel	-	-	-	-	-	-	13.0-20.0	16.7	1.7	20	21	21	B	TD	22.1	3.4	5	13	Upright	Accelerometer - ActivPAL3	Objective	4	U	h/day	5.91	1.67											3	3	0	0	0	2
398	664534201	Aviram, et al.	2019-01-02	O	Palestine, Jordan and Israel	-	-	-	-	-	-	13.0-20.0	16.7	1.7	20	21	21	B	TD	22.1	3.4											6	12	Sedentary	Accelerometer - ActivPAL8	Objective	4	U	h/day	12.69	3.12	3	3	0	0	0	2
399	664534201	Aviram, et al.	2019-01-02	O	Palestine, Jordan and Israel	-	-	-	-	-	-	13.0-20.0	16.7	1.7	20	21	21	B	TD	22.1	3.4											7		Sleep	Accelerometer - ActivPAL9	Objective	4	U	h/day	5.4	2.38	3	3	0	0	0	2
425	664538415	Azadbakht, L; Akbari, F; Qorbani, M; Motlagh, M E; Ardalan, G; Heshmat, R; Daneshzad, E; Kelishadi, R;	2019-01-01	S	Iran	27 provinces	~70% Urban, 30% Rural	-	-	2009-2010	-	10-18	14.85	2.42	2162	2068	4230	B	TD dinner consumer	19.3	3.97	5		Physical activity	Q- based on STEPS and GSHS		-	-	hours/day	2.02	1.21											2	2	3	2	3	0
426	664538415	Azadbakht, L; Akbari, F; Qorbani, M; Motlagh, M E; Ardalan, G; Heshmat, R; Daneshzad, E; Kelishadi, R;	2019-01-01	S	Iran	27 provinces	~70% Urban, 30% Rural	-	-	2009-2010	-	10-18	14.37	2.36	652	760	1412	B	TD non-dinner consumer	19.79	4.42	5		Physical activity	Q- based on STEPS and GSHS		-	-	hours/day	1.6	1.17											2	2	3	2	3	0
427	664538415	Azadbakht, L; Akbari, F; Qorbani, M; Motlagh, M E; Ardalan, G; Heshmat, R; Daneshzad, E; Kelishadi, R;	2019-01-01	S	Iran	27 provinces	~70% Urban, 30% Rural	-	-	2009-2010	-	10-18	14.85	2.42	2162	2068	4230	B	TD dinner consumer	19.3	3.97											1	1	Watching TV	Q- based on STEPS and GSHS	Self-report	-	-	hours/day	3.58	1.21	2	2	3	2	3	0
428	664538415	Azadbakht, L; Akbari, F; Qorbani, M; Motlagh, M E; Ardalan, G; Heshmat, R; Daneshzad, E; Kelishadi, R;	2019-01-01	S	Iran	27 provinces	~70% Urban, 30% Rural	-	-	2009-2010	-	10-18	14.37	2.36	652	760	1412	B	TD non-dinner consumer	19.79	4.42											1	1	Watching TV	Q- based on STEPS and GSHS	Self-report	-	-	hours/day	3.38	1.09	2	2	3	2	3	0
429	664538415	Azadbakht, L; Akbari, F; Qorbani, M; Motlagh, M E; Ardalan, G; Heshmat, R; Daneshzad, E; Kelishadi, R;	2019-01-01	S	Iran	27 provinces	~70% Urban, 30% Rural	-	-	2009-2010	-	10-18	14.85	2.42	2162	2068	4230	B	TD dinner consumer	19.3	3.97											2	4	Working with computer	Q- based on STEPS and GSHS	Self-report	-	-	hours/day	1.97	1.2	2	2	3	2	3	0
430	664538415	Azadbakht, L; Akbari, F; Qorbani, M; Motlagh, M E; Ardalan, G; Heshmat, R; Daneshzad, E; Kelishadi, R;	2019-01-01	S	Iran	27 provinces	~70% Urban, 30% Rural	-	-	2009-2010	-	10-18	14.37	2.36	652	760	1412	B	TD non-dinner consumer	19.79	4.42											2	4	Working with computer	Q- based on STEPS and GSHS	Self-report	-	-	hours/day	2.21	1.18	2	2	3	2	3	0
453	664537420	Bathrellou, Eirini; Lazarou, Chrystalleni; Panagiotakos, Demosthenes B; Sidossis, Labros S;	2007-01-06	S	Cyprus	5 districts	U	public	-	-	-	10-12	10.72	0.99	344	291	635	B	TD Urban	-	-	5	7	MVPA	Q- non-standardised	Self-report	-	-	hours/week	14.9	7.6											3	1	1	0	2	2
454	664537420	Bathrellou, Eirini; Lazarou, Chrystalleni; Panagiotakos, Demosthenes B; Sidossis, Labros S;	2007-01-06	S	Cyprus	5 districts	R	public	-	-	-	10-12	10.61	0.96	265	240	505	B	TD Rural	-	-	5	7	MVPA	Q- non-standardised	Self-report	-	-	hours/week	15.2	7.6											3	1	1	0	2	2
455	664537420	Bathrellou, Eirini; Lazarou, Chrystalleni; Panagiotakos, Demosthenes B; Sidossis, Labros S;	2007-01-06	S	Cyprus	5 districts	U	public	-	-	-	10-12	10.72	0.99	344	291	635	B	TD Urban	-	-	5	8	VPA	Q- non-standardised	Self-report	-	-	hours/week	8.6	4.7											3	1	1	0	2	2
456	664537420	Bathrellou, Eirini; Lazarou, Chrystalleni; Panagiotakos, Demosthenes B; Sidossis, Labros S;	2007-01-06	S	Cyprus	5 districts	R	public	-	-	-	10-12	10.61	0.96	265	240	505	B	TD Rural	-	-	5	8	VPA	Q- non-standardised	Self-report	-	-	hours/week	9.1	4.8											3	1	1	0	2	2
457	664537420	Bathrellou, Eirini; Lazarou, Chrystalleni; Panagiotakos, Demosthenes B; Sidossis, Labros S;	2007-01-06	S	Cyprus	5 districts	U	public	-	-	-	10-12	10.72	0.99	344	291	635	B	TD Urban	-	-											1		TV/video/DVD weekday	Q- non-standardised	Self-report	-	Wd	hours/day	3	2.1	3	1	1	0	2	2
458	664537420	Bathrellou, Eirini; Lazarou, Chrystalleni; Panagiotakos, Demosthenes B; Sidossis, Labros S;	2007-01-06	S	Cyprus	5 districts	R	public	-	-	-	10-12	10.61	0.96	265	240	505	B	TD Rural	-	-											1		TV/video/DVD weekend	Q- non-standardised	Self-report	-	Wd	hours/day	4.3	2.7	3	1	1	0	2	2
459	664537420	Bathrellou, Eirini; Lazarou, Chrystalleni; Panagiotakos, Demosthenes B; Sidossis, Labros S;	2007-01-06	S	Cyprus	5 districts	U	public	-	-	-	10-12	10.72	0.99	344	291	635	B	TD Urban	-	-											3		PC/Video/electronic games weekday	Q- non-standardised	Self-report	-	Wend	hours/day	2.4	2	3	1	1	0	2	2
460	664537420	Bathrellou, Eirini; Lazarou, Chrystalleni; Panagiotakos, Demosthenes B; Sidossis, Labros S;	2007-01-06	S	Cyprus	5 districts	R	public	-	-	-	10-12	10.61	0.96	265	240	505	B	TD Rural	-	-											3		PC/Video/electronic games weekday	Q- non-standardised	Self-report	-	Wend	hours/day	1.6	1.9	3	1	1	0	2	2
467	664535342	Baygi, Fereshteh; Dorosty, Ahmad Reza; Kelishadi, Roya; Qorbani, Mostafa; Asayesh, Hamid; Mansourian, Morteza; Mirkarimi, Kamal;	2012-01-01	S	Iran	Neishabour	U	private and public	-	-	-	6-12	-	-	-	-	114	B	TD Obese case	-	-											3	8	TV watching, playing electronic dev	Q- interview	mother-report	-	-	hours/day	5.42	1.99	2	1	3	0	3	0
468	664535342	Baygi, Fereshteh; Dorosty, Ahmad Reza; Kelishadi, Roya; Qorbani, Mostafa; Asayesh, Hamid; Mansourian, Morteza; Mirkarimi, Kamal;	2012-01-01	S	Iran	Neishabour	U	private and public	-	-	-	6-12	-	-	-	-	102	B	TD not obese control	-	-											3	8	TV watching, playing electronic dev	Q- interview	mother-report	-	-	hours/day	2.77	1.26	2	1	3	0	3	0
501	664537436	Cengiz, et al.	2014-01-11	O	Turkey	Ankara	R	-	79% middle SES, 21% rich SES	-	-	12-14	-	-	16	15	31	B	TD	-	-	1		Steps	Pedometer Silva	Objective	7	B	Steps/day	9743.3	3386.25											3	3	2	0	2	3
502	664537436	Cengiz, et al.	2014-01-11	O	Turkey	Ankara	R	-	79% middle SES, 21% rich SES	-	-	12-14	-	-	16	15	31	B	TD	-	-	1		Steps	Pedometer Silva	Objective	5	Wd	Steps/day	9894.3	3496.85											3	3	2	0	2	3
503	664537436	Cengiz, et al.	2014-01-11	O	Turkey	Ankara	R	-	79% middle SES, 21% rich SES	-	-	12-14	-	-	16	15	31	B	TD	-	-	1		Steps	Pedometer Silva	Objective	2	Wend	Steps/day	9365.81	4001.99											3	3	2	0	2	3
504	664810456	Cermak, et al.	2015-01-12	O	Israel	-	U	-	-	-	-	6-11	9	1.7	15	6	21	B	TD	-	-	5	7	MVPA	Accelerometer ActiCAL	Objective	5	Wd	MVPA mins/day	169	57											3	3	1	0	1	0
506	664537346	Chacar, Hilda R; Salameh, Pascale;	2011-01-04	S	Lebanon	All regions	-	Public schools	Low to median	2017	April-June	11-18	15.21	2.09	1416	1131	2547	B	TD	21.7	4.02	5		PA time	Q- non-standardised	Self-report	-	-	hours/day	1.58	1.35											1	1	1	3	3	3
507	664537346	Chacar, Hilda R; Salameh, Pascale;	2011-01-04	S	Lebanon	All regions	-	Public schools	Low to median	2017	April-June	11-18	15.21	2.09	1416	1131	2547	B	TD	21.7	4.02											1	1	TV time	Q- non-standardised	Self-report	-	-	hr/day	2.87	2.27	1	1	1	3	3	3
508	664537346	Chacar, Hilda R; Salameh, Pascale;	2011-01-04	S	Lebanon	All regions	-	Public schools	Low to median	2017	April-June	11-18	15.21	2.09	1416	1131	2547	B	TD	21.7	4.02											2	3	computer playing time	Q- non-standardised	Self-report	-	-	hr/day	1.81	1.96	1	1	1	3	3	3
509	664537346	Chacar, Hilda R; Salameh, Pascale;	2011-01-04	S	Lebanon	All regions	-	Public schools	Low to median	2017	April-June	11-16	-	-	-	-	-	B	TD normal weight	-	-	5		PA time	Q- non-standardised	Self-report	-	-	hours/day	1.63	1.36											1	1	1	3	3	3
510	664537346	Chacar, Hilda R; Salameh, Pascale;	2011-01-04	S	Lebanon	All regions	-	Public schools	Low to median	2017	April-June	11-17	-	-	-	-	-	B	TD overweight	-	-	5		PA time	Q- non-standardised	Self-report	-	-	hours/day	1.44	1.31											1	1	1	3	3	3
511	664537346	Chacar, Hilda R; Salameh, Pascale;	2011-01-04	S	Lebanon	All regions	-	Public schools	Low to median	2017	April-June	11-18	-	-	-	-	-	B	TD normal weight	-	-											1	1	TV time	Q- non-standardised	Self-report	-	-	hr/day	2.84	2.15	1	1	1	3	3	3
512	664537346	Chacar, Hilda R; Salameh, Pascale;	2011-01-04	S	Lebanon	All regions	-	Public schools	Low to median	2017	April-June	11-18	-	-	-	-	-	B	TD overweight	-	-											1	1	TV time	Q- non-standardised	Self-report	-	-	hr/day	2.94	2.57	2	1	1	3	3	3
513	664537346	Chacar, Hilda R; Salameh, Pascale;	2011-01-04	S	Lebanon	All regions	-	Public schools	Low to median	2017	April-June	11-18	-	-	-	-	-	B	TD normal weight	-	-											2	3	computer playing time	Q- non-standardised	Self-report	-	-	hr/day	1.78	1.95	2	1	1	3	3	3
514	664537346	Chacar, Hilda R; Salameh, Pascale;	2011-01-04	S	Lebanon	All regions	-	Public schools	Low to median	2017	April-June	11-18	-	-	-	-	-	B	TD overweight	-	-											2	3	computer playing time	Q- non-standardised	Self-report	-	-	hr/day	1.89	2	2	1	1	3	3	3
518	664540105	Daşkapan, Arzu; Şanlı, Cihat; Aydoğan-Arslan, Saniye; Çiledağ-Özdemir, Filiz; Korkem, Duygu; Kara, Uğurcan; Daskapan, A; Sanli, C; Aydogan-Arslan, S; Ciledag-Ozdemir, F; Korkem, Duygu; Kara, Uğurcan;	2017-01-01	S	Turkey	-	-	-	-	-	-	6-18	12.51	2.92	30	29	59	B	TD control group	20.19	4.57	8		Total IPAQ	IPAQ-SF		7	B	METs-min/week	1728.8	2190.59											3	2	0	0	0	0
545	664534506	Dianat, Iman; Alipour, Arezou; Jafarabadi, Mohammad Asghari;	2017-01-10	S	Iran	Tabriz	-	-	-	2014-2015	Oct to March	11-14	13.4	0.89	860	751	1611	B	TD	19.9	3.83											1	1	Watching TV	Q- non-standardised	-	-	-	hr/wk	12.9	12.4	2	1	1	3	3	3
546	664534506	Dianat, Iman; Alipour, Arezou; Jafarabadi, Mohammad Asghari;	2017-01-10	S	Iran	Tabriz	-	-	-	2014-2015	Oct to March	11-14	13.4	0.89	860	751	1611	B	TD	19.9	3.83											2	4	Using a computer	Q- non-standardised	-	-	-	hr/wk	7.1	8.5	2	1	1	3	3	3
547	664539454	Didarloo, A; Sharafkhani, N; Gharaaghaji, R; Sheikhi, S;	2017-01-01	S	Iran	Khoy	-	-	-	2016	-	-	13.88	0.79	26	24	50	B	TD Intervention	22.54	3.69	5	10	light activity	Q- non-standardised	Self-report	-	-	min/day	9.9	14.44											2	1	1	2	3	0
548	664539454	Didarloo, A; Sharafkhani, N; Gharaaghaji, R; Sheikhi, S;	2017-01-01	S	Iran	Khoy	-	-	-	2016	-	-	14.12	0.77	19	31	50	B	TD Control	21.64	3.19	5	10	light activity	Q- non-standardised	Self-report	-	-	min/day	9.7	11.26											2	1	1	2	3	0
549	664539454	Didarloo, A; Sharafkhani, N; Gharaaghaji, R; Sheikhi, S;	2017-01-01	S	Iran	Khoy	-	-	-	2016	-	-	13.88	0.79	26	24	50	B	TD Intervention	22.54	3.69	5	8	vigorous activity	Q- non-standardised	Self-report	-	-	min/day	2.8	6.48											2	1	1	2	3	0
550	664539454	Didarloo, A; Sharafkhani, N; Gharaaghaji, R; Sheikhi, S;	2017-01-01	S	Iran	Khoy	-	-	-	2016	-	-	14.12	0.77	19	31	50	B	TD Control	21.64	3.19	5	8	vigorous activity	Q- non-standardised	Self-report	-	-	min/day	2.7	7.01											2	1	1	2	3	0
551	664539454	Didarloo, A; Sharafkhani, N; Gharaaghaji, R; Sheikhi, S;	2017-01-01	S	Iran	Khoy	-	-	-	2016	-	-	13.88	0.79	26	24	50	B	TD Intervention	22.54	3.69											1	1	TV watching	Q- non-standardised	self-report	-	-	min/day	194.4	51.15	2	1	1	2	3	0
552	664539454	Didarloo, A; Sharafkhani, N; Gharaaghaji, R; Sheikhi, S;	2017-01-01	S	Iran	Khoy	-	-	-	2016	-	-	14.12	0.77	19	31	50	B	TD Control	21.64	3.19											1	1	TV watching	Q- non-standardised	self-report	-	-	min/day	179	49.12	2	1	1	2	3	0
553	664539454	Didarloo, A; Sharafkhani, N; Gharaaghaji, R; Sheikhi, S;	2017-01-01	S	Iran	Khoy	-	-	-	2016	-	-	13.88	0.79	26	24	50	B	TD Intervention	22.54	3.69											2	3	Computer game playing	Q- non-standardised	self-report	-	-	min/day	54.9	20.44	2	1	1	2	3	0
554	664539454	Didarloo, A; Sharafkhani, N; Gharaaghaji, R; Sheikhi, S;	2017-01-01	S	Iran	Khoy	-	-	-	2016	-	-	14.12	0.77	19	31	50	B	TD Control	21.64	3.19											2	3	Computer game playing	Q- non-standardised	self-report	-	-	min/day	49.1	21.68	2	1	1	2	3	0
571	664534171	Edalati, Sareh; Bagherzadeh, Farzaneh; Asghari Jafarabadi, Mohammad; Ebrahimi-Mamaghani, Mehrangiz;	2021-01-03	S	Iran	Karaj	-	Public	-	-	-	13-19	15.7	1.7	62	77	139	B	TD	-	-	8		METs	Q- non-standardised	Self-report	-	-	MET-h/d	43.4	24.9											3	2	1	0	3	0
572	664535969	Ejtahed, Hanieh-Sadat; Mahmoodi, Zohreh; Qorbani, Mostafa; Angoorani, Pooneh; Motlagh, Mohammad Esmaeil; Hasani-Ranjbar, Shirin; Ziaodini, Hasan; Taheri, Majzoubeh; Heshmat, Ramin; Kelishadi, Roya;	2020-01-08	S	Iran	-	-	-	-	-	-	7-18	12.4	3.05	1831	2013	3844	B	TD	ZBMI -0.03162	ZBMI 1.0007											4		Screen time	CASPIAN	-	7	B	hours/day	1.24	0.654	2	2	2	0	3	0
575	664534586	Eliacik, Kayi; Bolat, Nurullah; Koçyiğit, Cemil; Kanik, Ali; Selkie, Ellen; Yilmaz, Huseyin; Catli, Gonul; Dundar, Nihal; Dundar, Bumin; Koçyiğit, Cemil; Dundar, Nihal Olgac; Dundar, Bumin Nuri;	2016-01-12	S	Turkey	Izmir	-	-	Low income	2015-2016	April to Jan	13-18	13.6	1.8	42	29	71	B	TD clinical obese group	31.2	2.4											1	1	TV time	Q- non-standardised	Self-report	-	-	hours/day	4.11	2.04	2	1	1	3	0	0
576	664534586	Eliacik, Kayi; Bolat, Nurullah; Koçyiğit, Cemil; Kanik, Ali; Selkie, Ellen; Yilmaz, Huseyin; Catli, Gonul; Dundar, Nihal; Dundar, Bumin; Koçyiğit, Cemil; Dundar, Nihal Olgac; Dundar, Bumin Nuri;	2016-01-12	S	Turkey	Izmir	-	-	Low income	2015-2016	April to Jan	13-18	13.9	1.3	41	23	64	B	TD control group	20.2	1.1											1	1	TV time	Q- non-standardised	Self-report	-	-	hours/day	3.96	1.62	2	1	1	3	0	0
578	664539071	Erturan, G; McBride, R; Agbuga, B;	2020-01-01	S	Turkey	Central southwestern Turkish city	-	Public scools	middle/upper class	-	-	14-17	-	-	-	-	306	B	TD	-	-	8		METs	IPAQ-SF	Self-report	7	B	MET/min/week	2227.06	1976.11											3	2	0	0	1	0
601	664534165	Gencer-Atalay, et al.	2021-01-04	O	Turkey	-	-	-	-	2017	March-Sept	5-17	10.95	2.96	7	13	20	B	TD	19.24	3.15	3	4	Activity energy expenditure (AEE)	Accelerometer (Actical, Philips Respironics)	Objective	3	Wd	kcal/kg/min(?)	Median 400	95%CI 387.63-584.49											3	3	0	3	0	3
602	664534165	Gencer-Atalay, et al.	2021-01-04	O	Turkey	-	-	-	-	2017	March-Sept	5-17	10.95	2.96	7	13	20	B	TD	19.24	3.15											6	12	Sedentary time	Accelerometer (Actical, Philips Respironics)	Objective	3	Wd	min/d	Median 1025.98	95%CI 1003.37-1058.75	3	3	0	3	0	3
603	664534165	Gencer-Atalay, et al.	2021-01-04	O	Turkey	-	-	-	-	2017	March-Sept	5-17	10.95	2.96	7	13	20	B	TD	19.24	3.15	5	10	Light PA time	Accelerometer (Actical, Philips Respironics)	Objective	3	Wd	min/d	Median 274.7	95%CI 255.95-299.36											3	3	0	3	0	3
604	664534165	Gencer-Atalay, et al.	2021-01-04	O	Turkey	-	-	-	-	2017	March-Sept	5-17	10.95	2.96	7	13	20	B	TD	19.24	3.15	5	7	MVPA	Accelerometer (Actical, Philips Respironics)	Objective	3	Wd	min/d	Median 130.83	95%CI 117.9-144.68											3	3	0	3	0	3
625	664534820	Ghavamzadeh, Saeid; Khalkhali, Hamid Reza; Alizadeh, Mohammad;	2013-01-09	S	Iran	Urmia	-	public and private schools	-	2008-2009	December - March	11-20	-	-	1034	922	1956	B	TD normal weight both genders	-	-	5		PA time	Q- non-standardised	Self/teacher/parent	-	-	hours/day	1.728	SE 0.03											2	1	1	3	3	3
626	664534820	Ghavamzadeh, Saeid; Khalkhali, Hamid Reza; Alizadeh, Mohammad;	2013-01-09	S	Iran	Urmia	-	public and private schools	-	2008-2009	December - March	11-20	-	-	171	181	352	B	TD overweight and obese both genders	-	-	5		PA time	Q- non-standardised	Self/teacher/parent	-	-	hours/day	1.581	SE 0.07											2	1	1	3	3	3
627	664534820	Ghavamzadeh, Saeid; Khalkhali, Hamid Reza; Alizadeh, Mohammad;	2013-01-09	S	Iran	Urmia	-	public and private schools	-	2008-2009	December - March	11-20	-	-	1034	922	1956	B	TD normal weight both genders	-	-											6	13	physical inactivity time	Q- non-standardised	Self/teacher/parent	-	-	hours/day	20.696	SE 0.06	2	1	1	3	3	3
628	664534820	Ghavamzadeh, Saeid; Khalkhali, Hamid Reza; Alizadeh, Mohammad;	2013-01-09	S	Iran	Urmia	-	public and private schools	-	2008-2009	December - March	11-20	-	-	171	181	352	B	TD overweight and obese boyth genders	-	-											6	13	physical inactivity time	Q- non-standardised	Self/teacher/parent	-	-	hours/day	21.304	SE 0.13	2	1	1	3	3	3
629	664534820	Ghavamzadeh, Saeid; Khalkhali, Hamid Reza; Alizadeh, Mohammad;	2013-01-09	S	Iran	Urmia	-	public and private schools	-	2008-2009	December - March	11-20	-	-	1034	922	1956	B	TD normal weight both genders	-	-											2	4	Working with computer	Q- non-standardised	Self/teacher/parent	-	-	hours/day	0.42	SE 0.02	2	1	1	3	3	3
630	664534820	Ghavamzadeh, Saeid; Khalkhali, Hamid Reza; Alizadeh, Mohammad;	2013-01-09	S	Iran	Urmia	-	public and private schools	-	2008-2009	December - March	11-20	-	-	171	181	352	B	TD overweight and obese both genders	-	-											2	4	Working with computer	Q- non-standardised	Self/teacher/parent	-	-	hours/day	0.47	SE 0.05	2	1	1	3	3	3
631	664534820	Ghavamzadeh, Saeid; Khalkhali, Hamid Reza; Alizadeh, Mohammad;	2013-01-09	S	Iran	Urmia	-	public and private schools	-	2008-2009	December - March	11-20	-	-	1034	922	1956	B	TD normal weight both genders	-	-											1	1	Watching TV	Q- non-standardised	Self/teacher/parent	-	-	hours/day	2.135	SE 0.03	2	1	1	3	3	3
632	664534820	Ghavamzadeh, Saeid; Khalkhali, Hamid Reza; Alizadeh, Mohammad;	2013-01-09	S	Iran	Urmia	-	public and private schools	-	2008-2009	December - March	11-20	-	-	171	181	352	B	TD overweight and obese boyth genders	-	-											1	1	Watching TV	Q- non-standardised	Self/teacher/parent	-	-	hours/day	2.501	SE 0.07	2	1	1	3	3	3
701	664536952	Hovsepian, Silva; Kelishadi, Roya; Motlagh, Mohammad Esmaeil; Kasaeian, Amir; Shafiee, Gita; Arefirad, Tahereh; Najafi, Fereshteh; Khoramdad, Maliheh; Asayesh, Hamid; Heshmat, Ramin; Qorbani, Mostafa;	2016-01-10	S	Iran	30 provinces	Urban and rural	-	-	2011-2012	-	6-18	12.47	95%CI 12.29-12.64	6640	6846	13486	B	TD	-	-	5		PA	CASPIAN IV	Self-report	7	B	h/d	1.5	95%CI 1.48-1.52											2	2	1	2	3	3
702	664536952	Hovsepian, Silva; Kelishadi, Roya; Motlagh, Mohammad Esmaeil; Kasaeian, Amir; Shafiee, Gita; Arefirad, Tahereh; Najafi, Fereshteh; Khoramdad, Maliheh; Asayesh, Hamid; Heshmat, Ramin; Qorbani, Mostafa;	2016-01-10	S	Iran	30 provinces	Urban and rural	-	-	2011-2012	-	6-18	12.47	95%CI 12.29-12.64	6640	6846	13486	B	TD	-	-											4		Screen time	CASPIAN-IV	Self-report	7	B	h/d	1.42	95%CI 1.40-1.44	2	2	1	2	3	3
703	664536952	Hovsepian, Silva; Kelishadi, Roya; Motlagh, Mohammad Esmaeil; Kasaeian, Amir; Shafiee, Gita; Arefirad, Tahereh; Najafi, Fereshteh; Khoramdad, Maliheh; Asayesh, Hamid; Heshmat, Ramin; Qorbani, Mostafa;	2016-01-10	S	Iran	30 provinces	Urban and rural	-	-	2011-2012	-	6-18	12.47	95%CI 12.29-12.64	6640	6846	13486	B	TD	-	-											1	1	TV watching	CASPIAN-IV	Self-report	7	B	h/d	2.13	95%CI 2.11-2.16	2	2	1	2	3	3
704	664536952	Hovsepian, Silva; Kelishadi, Roya; Motlagh, Mohammad Esmaeil; Kasaeian, Amir; Shafiee, Gita; Arefirad, Tahereh; Najafi, Fereshteh; Khoramdad, Maliheh; Asayesh, Hamid; Heshmat, Ramin; Qorbani, Mostafa;	2016-01-10	S	Iran	30 provinces	Urban and rural	-	-	2011-2012	-	6-18	12.47	95%CI 12.29-12.64	6640	6846	13486	B	TD	-	-											2	4	Computer working	CASPIAN-IV	Self-report	7	B	h/d	0.67	95%CI 0.64-0.70	2	2	1	2	3	3
745	664537902	Kelishadi, Roya; Mirghaffari, Nourollah; Poursafa, Parinaz; Gidding, Samuel S;	2009-01-03	S	Iran	Isfahan	U	-	-	2004-2005	Nov-Nov	10-18	13.7	2.5	183	191	374	B	TD	19.5	4.1	8	18	PA	Q- non-standardised	Self-report	-	Wd	MET-hour/day	45.2	11.7											3	1	2	3	0	0
802	664537065	Kondolot, Meda; Poyrazoğlu, Serpil; Horoz, Duygu; Borlu, Arda; Altunay, Canan; Balcı, Elcin; Öztürk, Ahmet; Mazıcıoğlu, Mümtaz M; Kurtoğlu, Selim;	2017-01-05	S	Turkey	Kayseri	-	-	low, mid, high	2009-2010	September-May	2-6	4.28	1.34	669	682	1351	B	TD BMI 5-85%	-	-											7		Sleep duration	Questionnaire - unspecified	Parental report	-	-	hours/day	10.9	1.6	2	0	1	3	3	2
803	664537065	Kondolot, Meda; Poyrazoğlu, Serpil; Horoz, Duygu; Borlu, Arda; Altunay, Canan; Balcı, Elcin; Öztürk, Ahmet; Mazıcıoğlu, Mümtaz M; Kurtoğlu, Selim;	2017-01-05	S	Turkey	Kayseri	-	-	low, mid, high	2009-2010	September-May	2-6	4.43	1.43	126	105	231	B	TD BMI>=85%	-	-											7		Sleep duration	Questionnaire - unspecified	Parental report	-	-	hours/day	10.8	1.5	2	0	1	3	3	2
804	664537065	Kondolot, Meda; Poyrazoğlu, Serpil; Horoz, Duygu; Borlu, Arda; Altunay, Canan; Balcı, Elcin; Öztürk, Ahmet; Mazıcıoğlu, Mümtaz M; Kurtoğlu, Selim;	2017-01-05	S	Turkey	Kayseri	-	-	low, mid, high	2009-2010	September-May	2-6	4.28	1.34	669	682	1351	B	TD BMI 5-85%	-	-											1	1	weekdays TV	Questionnaire - unspecified	Parental report	-	-	hours/day	2.1	1.8	2	0	1	3	3	2
805	664537065	Kondolot, Meda; Poyrazoğlu, Serpil; Horoz, Duygu; Borlu, Arda; Altunay, Canan; Balcı, Elcin; Öztürk, Ahmet; Mazıcıoğlu, Mümtaz M; Kurtoğlu, Selim;	2017-01-05	S	Turkey	Kayseri	-	-	low, mid, high	2009-2010	September-May	2-6	4.43	1.43	126	105	231	B	TD BMI>=85%	-	-											1	1	weekdays TV	Questionnaire - unspecified	Parental report	-	-	hours/day	2.4	1.8	2	0	1	3	3	2
806	664537065	Kondolot, Meda; Poyrazoğlu, Serpil; Horoz, Duygu; Borlu, Arda; Altunay, Canan; Balcı, Elcin; Öztürk, Ahmet; Mazıcıoğlu, Mümtaz M; Kurtoğlu, Selim;	2017-01-05	S	Turkey	Kayseri	-	-	low, mid, high	2009-2010	September-May	2-6	4.28	1.34	669	682	1351	B	TD BMI 5-85%	-	-											1	1	weekends TV	Questionnaire - unspecified	Parental report	-	-	hours/day	2	2.1	2	0	1	3	3	2
807	664537065	Kondolot, Meda; Poyrazoğlu, Serpil; Horoz, Duygu; Borlu, Arda; Altunay, Canan; Balcı, Elcin; Öztürk, Ahmet; Mazıcıoğlu, Mümtaz M; Kurtoğlu, Selim;	2017-01-05	S	Turkey	Kayseri	-	-	low, mid, high	2009-2010	September-May	2-6	4.43	1.43	126	105	231	B	TD BMI>=85%	-	-											1	1	weekends TV	Questionnaire - unspecified	Parental report	-	-	hours/day	2.5	2.4	2	0	1	3	3	2
808	664540264	Kovács, E; Siani, A; Konstabel, K; Hadjigeorgiou, C; de Bourdeaudhuij, I; Eiben, G; Lissner, L; Gwozdz, W; Reisch, L; Pala, V; Moreno, L A; Pigeot, I; Pohlabeln, H; Ahrens, W; Molnár, D; Kovacs, E; Siani, A; Konstabel, K; Hadjigeorgiou, C; de Bourdeaudhuij, I; Eiben, G; Lissner, L; Gwozdz, W; Reisch, L; Pala, V; Moreno, L A; Pigeot, I; Pohlabeln, H; Ahrens, W; Molnar, D; Consortium, IDEFICS;	2014-01-09	O	Cyprus	-	-	-	-	2007-2008	Autumn to spring	Pre-school (from 2)	-	-	-	-	197	B	TD	-	-	5	7	MVPA	ActiGraph/ActiTrainer	Objective	3	2Wd+1Wend	min/day	32.76	18.54											3	2	0	3	1	0
809	664540264	Kovács, E; Siani, A; Konstabel, K; Hadjigeorgiou, C; de Bourdeaudhuij, I; Eiben, G; Lissner, L; Gwozdz, W; Reisch, L; Pala, V; Moreno, L A; Pigeot, I; Pohlabeln, H; Ahrens, W; Molnár, D; Kovacs, E; Siani, A; Konstabel, K; Hadjigeorgiou, C; de Bourdeaudhuij, I; Eiben, G; Lissner, L; Gwozdz, W; Reisch, L; Pala, V; Moreno, L A; Pigeot, I; Pohlabeln, H; Ahrens, W; Molnar, D; Consortium, IDEFICS;	2014-01-09	S	Cyprus	-	-	-	-	2007-2008	Autumn to spring	School (up to 9)	-	-	-	-	316	B	TD	-	-	5	7	MVPA	ActiGraph/ActiTrainer	Objective	3	2Wd+1Wend	min/day	35.36	18.13											3	2	0	3	1	0
810	664540264	Kovács, E; Siani, A; Konstabel, K; Hadjigeorgiou, C; de Bourdeaudhuij, I; Eiben, G; Lissner, L; Gwozdz, W; Reisch, L; Pala, V; Moreno, L A; Pigeot, I; Pohlabeln, H; Ahrens, W; Molnár, D; Kovacs, E; Siani, A; Konstabel, K; Hadjigeorgiou, C; de Bourdeaudhuij, I; Eiben, G; Lissner, L; Gwozdz, W; Reisch, L; Pala, V; Moreno, L A; Pigeot, I; Pohlabeln, H; Ahrens, W; Molnar, D; Consortium, IDEFICS;	2014-01-10	S	Cyprus	-	-	-	-	2007-2009	Autumn to spring	Pre-school (from 2)	-	-	-	-	938	B	TD	-	-											4		screen time	IDEFICS	Parental report	-	-	hours/day	1.64	1.03	2	2	0	3	1	0
811	664540264	Kovács, E; Siani, A; Konstabel, K; Hadjigeorgiou, C; de Bourdeaudhuij, I; Eiben, G; Lissner, L; Gwozdz, W; Reisch, L; Pala, V; Moreno, L A; Pigeot, I; Pohlabeln, H; Ahrens, W; Molnár, D; Kovacs, E; Siani, A; Konstabel, K; Hadjigeorgiou, C; de Bourdeaudhuij, I; Eiben, G; Lissner, L; Gwozdz, W; Reisch, L; Pala, V; Moreno, L A; Pigeot, I; Pohlabeln, H; Ahrens, W; Molnar, D; Consortium, IDEFICS;	2014-01-11	S	Cyprus	-	-	-	-	2007-2010	Autumn to spring	School (up to 9)	-	-	-	-	1318	B	TD	-	-											4		screen time	IDEFICS	Parental report	-	-	hours/day	1.9	0.99	2	2	0	3	1	0
812	664540264	Kovács, E; Siani, A; Konstabel, K; Hadjigeorgiou, C; de Bourdeaudhuij, I; Eiben, G; Lissner, L; Gwozdz, W; Reisch, L; Pala, V; Moreno, L A; Pigeot, I; Pohlabeln, H; Ahrens, W; Molnár, D; Kovacs, E; Siani, A; Konstabel, K; Hadjigeorgiou, C; de Bourdeaudhuij, I; Eiben, G; Lissner, L; Gwozdz, W; Reisch, L; Pala, V; Moreno, L A; Pigeot, I; Pohlabeln, H; Ahrens, W; Molnar, D; Consortium, IDEFICS;	2014-01-12	S	Cyprus	-	-	-	-	2007-2011	Autumn to spring	Pre-school (from 2)	-	-	-	-	350	B	TD	-	-											7		Sleep duration	IDEFICS	Parental report	-	-	hours/day	10.19	0.52	2	2	0	3	1	0
813	664540264	Kovács, E; Siani, A; Konstabel, K; Hadjigeorgiou, C; de Bourdeaudhuij, I; Eiben, G; Lissner, L; Gwozdz, W; Reisch, L; Pala, V; Moreno, L A; Pigeot, I; Pohlabeln, H; Ahrens, W; Molnár, D; Kovacs, E; Siani, A; Konstabel, K; Hadjigeorgiou, C; de Bourdeaudhuij, I; Eiben, G; Lissner, L; Gwozdz, W; Reisch, L; Pala, V; Moreno, L A; Pigeot, I; Pohlabeln, H; Ahrens, W; Molnar, D; Consortium, IDEFICS;	2014-01-13	S	Cyprus	-	-	-	-	2007-2012	Autumn to spring	School (up to 9)	-	-	-	-	662	B	TD	-	-											7		Sleep duration	IDEFICS	Parental report	-	-	hours/day	10.12	0.53	2	2	0	3	1	0
818	664537221	Lazarou, Matalas	2015-01-05	O	Cyprus	Troodos mountain villages	R	-	-	2006-2007	School year	6-12	9.1	1.71	43	42	85	B	TD Breakfast skippers	18.02	3.85	1		Steps	Pedometer DW-200 Yamax	Objective	3	2Wd + 1Wend	Steps/d	Median 18707	IQR (14607-25072)											3	3	2	2	2	3
819	664537221	Lazarou, Matalas	2015-01-05	O	Cyprus	Troodos mountain villages	R	-	-	2006-2007	School year	6-12	9.28	1.6	34	41	75	B	TD Breadfast eaters	17.96	3.24	1		Steps	Pedometer DW-200 Yamax	Objective	3	2Wd + 1Wend	Steps/d	Median 21493	IQR (17580-29272)											3	3	2	2	2	3
821	664538311	Loucaides, C A;	2020-01-01	S	Cyprus	Paphos	-	-	-	2016	March-May Spring	11-12	-	-	87	54	141	B	TD	-	-	1		Steps	Pedometer DW-200 YAMAX	Objective	6	4Wd,2Wend	Steps/d	15970	4749											3	3	1	3	0	0
822	664538311	Loucaides, C A;	2020-01-01	S	Cyprus	Paphos	-	-	-	2016	March-May Spring	11-12	-	-	-	-	126	B	TD	-	-	1		Steps	Pedometer DW-200 YAMAX	Objective	6	4Wd,2Wend	Steps/d	13871	5523											3	3	1	3	0	0
823	664538311	Loucaides, C A;	2020-01-01	S	Cyprus	Paphos	-	-	-	2016	March-May Spring	11-12	-	-	-	-	125	B	TD child-report weekday	-	-											4		Child screen time	Diary - non-standardised	Self-report	6	4Wd,2Wend	min/day	114.76	86.16	2	1	1	3	0	0
824	664538311	Loucaides, C A;	2020-01-01	S	Cyprus	Paphos	-	-	-	2016	March-May Spring	11-12	-	-	-	-	118	B	TD child-report weekend	-	-											4		Child screen time	Diary - non-standardised	Self-report	6	4Wd,2Wend	min/day	137.14	99.58	2	1	1	3	0	0
825	664538311	Loucaides, C A;	2020-01-01	S	Cyprus	Paphos	-	-	-	2016	March-May Spring	11-12	-	-	-	-	144	B	TD parent-report weekday	-	-											4		Child screen time	Diary - non-standardised	Parental-report	6	4Wd,2Wend	min/day	177.08	96.86	2	1	1	3	0	0
826	664538311	Loucaides, C A;	2020-01-01	S	Cyprus	Paphos	-	-	-	2016	March-May Spring	11-12	-	-	-	-	144	B	TD parent-report weekend	-	-											4		Child screen time	Diary - non-standardised	Parental-report	6	4Wd,2Wend	min/day	199.5	122.72	2	1	1	3	0	0
837	664538100	Loucaides	2018-01-03	O	Cyprus	Limassol	-	-	-	-	Jan and then May	10.4-12.3	11.5	0.5	35	29	64	B	TD - Winter	19.4	4.1	1		Weekday (Whole day)	Pedometer DW-200 Yamax		4	Wd	Steps/d	14007	3850											3	3	2	2	2	2
838	664538100	Loucaides	2018-01-03	O	Cyprus	Limassol	-	-	-	-	Jan and then May	10.4-12.3	11.5	0.5	35	29	64	B	TD - WInter	19.4	4.1	1		Weekend steps	Pedometer DW-200 Yamax		2	Wend	Steps/d	13004	6243											3	3	2	2	2	2
839	664538100	Loucaides	2018-01-03	O	Cyprus	Limassol	-	-	-	-	Jan and then May	10.4-12.3	11.5	0.5	35	29	64	B	TD - Spring	19.4	4.1	1		Weekday (Whole day)	Pedometer DW-200 Yamax		4	Wd	Steps/d	15425	4265											3	3	2	2	2	2
840	664538100	Loucaides	2018-01-03	O	Cyprus	Limassol	-	-	-	-	Jan and then May	10.4-12.3	11.5	0.5	35	29	64	B	TD - Spring	19.4	4.1	1		Weekend steps	Pedometer DW-200 Yamax		2	Wend	Steps/d	14988	6883											3	3	2	2	2	2
849	664540077	Loucaides, Chedzoy, Bennett	2004-01-04	O	Cyprus	Diverse	U and R	-	Diverse	-	Jan-Feb Winter	11-12	-	-	-	-	116	B	TD - Urban - WInter	-	-	1		Steps	Pedometer DW-200 Yamax		4	Wd	Steps/d	13853	4313											3	3	2	2	2	0
850	664540077	Loucaides, Chedzoy, Bennett	2004-01-04	O	Cyprus	Diverse	U and R	-	Diverse	-	Jan-Feb Winter	11-12	-	-	-	-	96	B	TD - Rural - Winter	-	-	1		Steps	Pedometer DW-200 Yamax		4	Wd	Steps/d	12436	3610											3	3	2	2	2	0
851	664540077	Loucaides, Chedzoy, Bennett	2004-01-04	O	Cyprus	Diverse	U and R	-	Diverse	-	May-June Summer	11-12	-	-	-	-	116	B	TD - Urban - Summer	-	-	1		Steps	Pedometer DW-200 Yamax		4	Wd	Steps/d	14531	4901											3	3	2	2	2	0
852	664540077	Loucaides, Chedzoy, Bennett	2004-01-04	O	Cyprus	Diverse	U and R	-	Diverse	-	May-June Summer	11-12	-	-	-	-	96	B	TD - Rural - Summer	-	-	1		Steps	Pedometer DW-200 Yamax		4	Wd	Steps/d	16450	5134											3	3	2	2	2	0
930	664536584	Miri, Seyedeh Fatemeh; Javadi, Maryam; Lin, Chung-Ying; Griffiths, Mark D; Björk, Maria; Pakpour, Amir H;	2019-01-05	S	Iran	Qazvin	-	-	-	-	-	13-18	14.64	1.69	27	28	55	B	Clinically obese Intervention CBT	BMIZ 2.18	BMIZ 0.65	5		PA time	PA recall	self report	7	B	h/d	0.89	0.6											3	2	1	0	3	2
931	664536584	Miri, Seyedeh Fatemeh; Javadi, Maryam; Lin, Chung-Ying; Griffiths, Mark D; Björk, Maria; Pakpour, Amir H;	2019-01-05	S	Iran	Qazvin	-	-	-	-	-	13-18	14.88	1.5	25	30	55	B	Clinically obese Control TAU	BMIZ 2.09	BMIZ 0.57	5		PA time	PA recall	self report	7	B	h/d	0.87	0.45											3	2	1	0	3	2
932	664536584	Miri, Seyedeh Fatemeh; Javadi, Maryam; Lin, Chung-Ying; Griffiths, Mark D; Björk, Maria; Pakpour, Amir H;	2019-01-05	S	Iran	Qazvin	-	-	-	-	-	13-18	14.64	1.69	27	28	55	B	Clinically obese Intervention CBT	BMIZ 2.18	BMIZ 0.65	3		EE	PA recall	self report	7	B	kilocalories/day	536.92	636.64											3	2	1	0	3	2
933	664536584	Miri, Seyedeh Fatemeh; Javadi, Maryam; Lin, Chung-Ying; Griffiths, Mark D; Björk, Maria; Pakpour, Amir H;	2019-01-05	S	Iran	Qazvin	-	-	-	-	-	13-18	14.88	1.5	25	30	55	B	Clinically obese Control TAU	BMIZ 2.09	BMIZ 0.57	3		EE	PA recall	self report	7	B	kilocalories/day	405.31	443.99											3	2	1	0	3	2
934	664534921	Mohseni-Takalloo, S; Mirmiran, P; Mehrabi, Y; Hosseini-Esfahani, F; Ataii, M; Azizi, F;	2013-01-05	S	Iran	Tehran	-	-	-	2008-2011	-	10-19	14.4	-	91	85	176	B	TD healthy eating index2010 (HEI-2005) quartile 1	22.3	-	8		Physical activity score (MET)	MAQ	Self-report	-	-	MET h/week?	5.61	-											3	2	1	2	3	0
935	664534921	Mohseni-Takalloo, S; Mirmiran, P; Mehrabi, Y; Hosseini-Esfahani, F; Ataii, M; Azizi, F;	2013-01-05	S	Iran	Tehran	-	-	-	2008-2011	-	10-19	14.7	-	95	82	177	B	TD healthy eating index2010 (HEI-2005) quartile 2	22	-	8		Physical activity score (MET)	MAQ	Self-report	-	-	MET h/week?	7.51	-											3	2	1	2	3	0
936	664534921	Mohseni-Takalloo, S; Mirmiran, P; Mehrabi, Y; Hosseini-Esfahani, F; Ataii, M; Azizi, F;	2013-01-05	S	Iran	Tehran	-	-	-	2008-2011	-	10-19	14.7	-	99	77	176	B	TD healthy eating index2010 (HEI-2005) quartile 3	21.4	-	8		Physical activity score (MET)	MAQ	Self-report	-	-	MET h/week?	6.88	-											3	2	1	2	3	0
937	664534921	Mohseni-Takalloo, S; Mirmiran, P; Mehrabi, Y; Hosseini-Esfahani, F; Ataii, M; Azizi, F;	2013-01-05	S	Iran	Tehran	-	-	-	2008-2011	-	10-19	15.2	-	100	77	177	B	TD healthy eating index2010 (HEI-2005) quartile 4	22	-	8		Physical activity score (MET)	MAQ	Self-report	-	-	MET h/week?	8.46	-											3	2	1	2	3	0
938	664534164	Mohammadifard, Noushin; Mahdavi, Atena; Khosravi, Alireza; Esmaillzadeh, Ahmad; Feizi, Awat; Sarrafzadegan, Nizal;	2021-01-03	S	Iran	Isfahan	-	-	-	2014-2015	-	6-18	12.5	3.3	0	400	400	B	TD	21	5.3	8		MET	IPAQ	Self-report	7	B	METs-min/week	596.2	247.5											3	2	1	2	3	3
948	664534598	Moradi-Lakeh, Maziar; El Bcheraoui, Charbel; Tuffaha, Marwa; Daoud, Farah; Al Saeedi, Mohammad; Basulaiman, Mohammed; Memish, Ziad A; Al Mazroa, Mohammad A; Al Rabeeah, Abdullah A; Mokdad, Ali H;	2016-01-03	S	Saudi Arabia	all 13 regions	-	-	-	2013	April-June	15-19	-	-	547	677	1224	B	TD	23.5	0.2											6	15	Sitting time	IPAQ-SF?	Self-report	7	B	hr/day	4.5	SE: 0.1	2	2	1	3	3	3
949	664534598	Moradi-Lakeh, Maziar; El Bcheraoui, Charbel; Tuffaha, Marwa; Daoud, Farah; Al Saeedi, Mohammad; Basulaiman, Mohammed; Memish, Ziad A; Al Mazroa, Mohammad A; Al Rabeeah, Abdullah A; Mokdad, Ali H;	2016-01-03	S	Saudi Arabia	all 13 regions	-	-	-	2013	April-June	15-19	-	-	547	677	1224	B	TD	23.5	0.2											3	7	TV and computer time	IPAQ-SF?	Self-report	7	B	hr/day	7.6	SE: 0.3	2	2	1	3	3	3
956	664538336	Mozafarian, N; Kelishadi, R; Motlagh, M; Maracy, M R;	2016-01-01	S	Iran	27 provinces	U & R	-	-	2009-2010	-	10-18	14.7	2.4	1637	1729	3366	B	TD	-	-											4		Screen time	CASPIAN III WHO-GSHS	Self-report	7	B	hours/day	3.1		3	2	1	2	3	0
957	664538336	Mozafarian, N; Kelishadi, R; Motlagh, M; Maracy, M R;	2016-01-01	S	Iran	27 provinces	U & R	-	-	2009-2010	-	10-18	14.7	2.4	1637	1729	3366	B	TD	-	-											1	1	Watching TV	CASPIAN III WHO-GSHS	Self-report	7	B	hours/day	2.52	1.08	3	2	1	2	3	0
958	664538336	Mozafarian, N; Kelishadi, R; Motlagh, M; Maracy, M R;	2016-01-01	S	Iran	27 provinces	U & R	-	-	2009-2010	-	10-18	14.7	2.4	1637	1729	3366	B	TD	-	-											2	4	Computer use	CASPIAN III WHO-GSHS	Self-report	7	B	hours/day	0.92	1.09	3	2	1	2	3	0
977	664537271	Nasreddine, Lara; Naja, Farah; Akl, Christelle; Chamieh, Marie Claire; Karam, Sabine; Sibai, Abla-Mehio; Hwalla, Nahla;	2014-01-03	S	Lebanon	-	U & R	-	-	2008-2009	May-Dec,Jan-August	6-11	-	-	179	191	370	B	TD	18.53	3.99											6	12	Sedentary time	-	-	-	-	hours/day	8.72	2.77	1	0	1	3	3	3
978	664537271	Nasreddine, Lara; Naja, Farah; Akl, Christelle; Chamieh, Marie Claire; Karam, Sabine; Sibai, Abla-Mehio; Hwalla, Nahla;	2014-01-03	S	Lebanon	-	U & R	-	-	2008-2009	May-Dec,Jan-August	12-19	-	-	250	248	498	B	TD	22.32	4.37											6	12	Sedentary time	-	-	-	-	hours/day	10.09	2.94	1	0	1	3	3	3
982	664536972	Nejadsadeghi, Elham; Sadeghi, Roya; Shojaeizadeh, Davoud; Yekaninejad, Mir Saeed; Djazayeri, Abolghassem; Majlesi, Fereshteh;	2018-01-04	S	Iran	Behbehan	-	-	-	2016	-	4-6	5.1	0.68	54	66	120	B	TD	15.13	1.9	5		PA time	Q- non-standardised	Parent report	-	-	min/d	2.83	11.01											1	1	1	2	3	0
983	664536972	Nejadsadeghi, Elham; Sadeghi, Roya; Shojaeizadeh, Davoud; Yekaninejad, Mir Saeed; Djazayeri, Abolghassem; Majlesi, Fereshteh;	2018-01-04	S	Iran	Behbehan	-	-	-	2016	-	4-6	5.1	0.68	54	66	120	B	TD	15.13	1.9											4		screen time	Q- non-standardised	Parent report	-	-	min/d	137.38	87.63	2	1	1	2	3	0
984	664810468	Nemet, Dan; Levi, Lital; Pantanowitz, Michal; Eliakim, Alon;	2014-01-05	S	Israel	Tel Aviv	-	-	-	-	-	6-16	10.6	0.4	35	22	67	B	Obesity clinic - control	26.2	0.6											4		screen time	Q non-standardised	-	-	-	hours/week	29.5	1.4	2	0	1	0	2	0
985	664810889	Nemet, D; Barkan, S; Epstein, Y; Friedland, O; Kowen, G; Eliakim, A;	2005-01-04	S	Israel	Tel Aviv	-	-	-	2002-2003	Jan-Dec,Jan-May	6-16	11.3	2.8	10	12	22	B	TD Obese control	27.8	5											4		Screen time	GSLTPAQ	-	-	-	hours/day	4.6	4.2	2	2	1	3	3	0
986	664810889	Nemet, D; Barkan, S; Epstein, Y; Friedland, O; Kowen, G; Eliakim, A;	2005-01-04	S	Israel	Tel Aviv	-	-	-	2002-2003	Jan-Dec,Jan-May	6-16	10.9	1.9	10	14	24	B	TD Obese intervention	28.5	4.1											4		Screen time	GSLTPAQ	-	-	-	hours/day	4.8	1.6	2	2	1	3	3	0
993	664536833	Okur, Eda Ozge; Inal-Ince, Deniz; Saglam, Melda; Vardar-Yagli, Naciye; Arikan, Hulya;	2019-01-07	O	Turkey	-	-	-	-	-	-	6-18	10.75	3.67	14	6	20	B	TD	19.22	2.96	3	2	Total EE	Accelerometer, Caltrac	Objective	4	2Wd, 2Wend	kcal/d	1819.08	402.91											3	3	0	0	0	3
994	664536833	Okur, Eda Ozge; Inal-Ince, Deniz; Saglam, Melda; Vardar-Yagli, Naciye; Arikan, Hulya;	2019-01-07	O	Turkey	-	-	-	-	-	-	6-18	10.75	3.67	14	6	20	B	TD	19.22	2.96	3	4	EE in PA	Accelerometer, Caltrac	Objective	4	2Wd, 2Wend	kcal/d	497.04	278.97											3	3	0	0	0	3
995	664536833	Okur, Eda Ozge; Inal-Ince, Deniz; Saglam, Melda; Vardar-Yagli, Naciye; Arikan, Hulya;	2019-01-07	S	Turkey	-	-	-	-	-	-	6-18	10.75	3.67	14	6	20	B	TD	19.22	2.96	3	2	Total EE	Activity diary	<10 parent, 10+ self	4	2Wd, 2Wend	kcal/d	1315.71	445.55											2	1	0	0	0	3
996	664536833	Okur, Eda Ozge; Inal-Ince, Deniz; Saglam, Melda; Vardar-Yagli, Naciye; Arikan, Hulya;	2019-01-07	S	Turkey	-	-	-	-	-	-	6-18	10.75	3.67	14	6	20	B	TD	19.22	2.96	3	4	EE in PA	Activity diary	<10 parent, 10+ self	4	2Wd, 2Wend	kcal/d	691.01	280.43											2	1	0	0	0	3
997	664538809	Olafsdottir, S; Berg, C; Eiben, G; Lanfer, A; Reisch, L; Ahrens, W; Kourides, Y; Molnar, D; Moreno, L A; Siani, A; Veidebaum, T; Lissner, L; Consortium, IDEFICS;	2014-01-01	S	Cyprus	-	-	-	-	2007-2008	-	2-9	6.1	1.4	232	252	484	B	TD	-	-	5	7	MVPA	Accelerometer (unspecified)	Obvective	-	-	min/day	34.4	18.3											3	3	0	2	3	0
998	664538308	Ozmert, E N; Ozdemir, R; Pektas, A; Uckardes, Y; Yurdakok, K;	2011-01-01	S	Turkey	Ankara	-	-	low/high	2006	Feb-March	12-15	-	-	-	-	566	B	TD	-	-	5		Active time (parent report)	Q- non-standardised	parent report	-	-	hours/day	2.2	2.5											2	1	1	3	3	0
999	664538308	Ozmert, E N; Ozdemir, R; Pektas, A; Uckardes, Y; Yurdakok, K;	2011-01-01	S	Turkey	Ankara	-	-	low/high	2006	Feb-March	12-15	13.5	0.66	440	420	850	B	TD	BMIZ = 0.10	BMIZ 1.4	5		Active time (self-report)	Q- non-standardised	self report	-	-	hours/day	2.5	2.1											2	1	1	3	3	0
1000	664538308	Ozmert, E N; Ozdemir, R; Pektas, A; Uckardes, Y; Yurdakok, K;	2011-01-01	S	Turkey	Ankara	-	-	low/high	2006	Feb-March	12-15	-	-	-	-	566	B	TD	-	-											6	12	Sedentary time (parent reported)	Q- non-standardised	self/parent report	-	-	hours/day	7.6	5.1	2	1	1	3	3	0
1001	664538308	Ozmert, E N; Ozdemir, R; Pektas, A; Uckardes, Y; Yurdakok, K;	2011-01-01	S	Turkey	Ankara	-	-	low/high	2006	Feb-March	12-15	13.5	0.66	440	420	850	B	TD	BMIZ = 0.10	BMIZ 1.4											6	12	Sedentary time (self-reported)	Q- non-standardised	self/parent report	-	-	hours/day	7.5	3.2	2	1	1	3	3	0
1002	664810851	Pinhas-Hamiel, O; Bar-Zvi, E; Boyko, V; Reichman, B; Lerner-Geva, L;	2009-01-03	S	Israel	Tel Aviv	U	-	-	-	-	4-6	5.5	0.6	61	63	122	B	TD normal weight	-	-	5		PA time	recall	parent report	7	B	hours/week	8.1	6.7											2	1	2	0	0	0
1003	664810851	Pinhas-Hamiel, O; Bar-Zvi, E; Boyko, V; Reichman, B; Lerner-Geva, L;	2009-01-04	S	Israel	Tel Aviv	U	-	-	-	-	4-6	5.4	0.6	23	28	51	B	TD at risk for overweight	-	-	5		PA time	recall	parent report	7	B	hours/week	6.9	5.6											2	1	2	0	0	0
1004	664810851	Pinhas-Hamiel, O; Bar-Zvi, E; Boyko, V; Reichman, B; Lerner-Geva, L;	2009-01-05	S	Israel	Tel Aviv	U	-	-	-	-	4-6	5.4	0.6	18	13	31	B	TD overweight	-	-	5		PA time	recall	parent report	7	B	hours/week	8.1	6.5											2	1	2	0	0	0
1005	664810851	Pinhas-Hamiel, O; Bar-Zvi, E; Boyko, V; Reichman, B; Lerner-Geva, L;	2009-01-06	S	Israel	Tel Aviv	U	-	-	-	-	4-6	5.5	0.6	61	63	122	B	TD normal weight	-	-											6	12	sedentary time	recall	parent report	7	B	hours/day	4	1.8	2	1	2	0	0	0
1006	664810851	Pinhas-Hamiel, O; Bar-Zvi, E; Boyko, V; Reichman, B; Lerner-Geva, L;	2009-01-07	S	Israel	Tel Aviv	U	-	-	-	-	4-6	5.4	0.6	23	28	51	B	TD at risk for overweight	-	-											6	12	sedentary time	recall	parent report	7	B	hours/day	4	2.2	2	1	2	0	0	0
1007	664810851	Pinhas-Hamiel, O; Bar-Zvi, E; Boyko, V; Reichman, B; Lerner-Geva, L;	2009-01-08	S	Israel	Tel Aviv	U	-	-	-	-	4-6	5.4	0.6	18	13	31	B	TD overweight	-	-											6	12	sedentary time	recall	parent report	7	B	hours/day	4.6	2.5	2	1	2	0	0	0
1008	664810851	Pinhas-Hamiel, O; Bar-Zvi, E; Boyko, V; Reichman, B; Lerner-Geva, L;	2009-01-09	S	Israel	Tel Aviv	U	-	-	-	-	4-6	5.5	0.6	61	63	122	B	TD normal weight	-	-											7		Sleep	recall	parent report	7	B	hours/day	10.1	0.9	2	1	2	0	0	0
1009	664810851	Pinhas-Hamiel, O; Bar-Zvi, E; Boyko, V; Reichman, B; Lerner-Geva, L;	2009-01-10	S	Israel	Tel Aviv	U	-	-	-	-	4-6	5.4	0.6	23	28	51	B	TD at risk for overweight	-	-											7		Sleep	recall	parent report	7	B	hours/day	10.1	1	2	1	2	0	0	0
1010	664810851	Pinhas-Hamiel, O; Bar-Zvi, E; Boyko, V; Reichman, B; Lerner-Geva, L;	2009-01-10	S	Israel	Tel Aviv	U	-	-	-	-	4-6	5.4	0.6	18	13	31	B	TD overweight	-	-											7		Sleep	recall	parent report	7	B	hours/day	9.8	0.7	2	1	2	0	0	0
1011	664534826	Platat, C; Jarrar, A;	2012-01-09	S	UAE	Al Ain	-	Universal Private School	-	2010	Nov	6-9	-	-	31	48	79	B	TD	-	-	5		Time active	Questionnaire - QAPACE - Modified for region	Self/Teacher	2	Wd	mins/d	141.82	74.4											2	2	2	3	2	0
1012	664534826	Platat, C; Jarrar, A;	2012-01-09	S	UAE	Al Ain	-	Universal Private School	-	2010	Nov	6-9	-	-	31	48	79	B	TD	-	-	5		Time active	Questionnaire - QAPACE - Modified for region	Self/Teacher	1	Wend	mins/d	171.84	79.02											2	2	2	3	2	0
1013	664534826	Platat, C; Jarrar, A;	2012-01-09	S	UAE	Al Ain	-	Universal Private School	-	2010	Nov	6-9	-	-	31	48	79	B	TD	-	-											6	12	Time sedentary	QAPACE - Modified for region	Self/Teacher	1	Wend	mins/d	236.58	17.97	2	2	2	3	2	0
1014	664534826	Platat, C; Jarrar, A;	2012-01-09	O	UAE	Al Ain	-	Universal Private School	-	2010	Nov	6-9	-	-	-	-	32	B	TD	-	-	1		Steps	Pedometer - Yamax Digiwalker SW-200	Objective	2	Wd	Steps/d	11084	4331											3	3	2	3	2	1
1015	664534826	Platat, C; Jarrar, A;	2012-01-09	O	UAE	Al Ain	-	Universal Private School	-	2010	Nov	6-9	-	-	-	-	32	B	TD	-	-	1		Steps	Pedometer - Yamax Digiwalker SW-200	Objective	1	Wend	Steps/d	12744	4385											3	3	2	3	2	1
1043	664534478	Rahimi, Hamed; Yuzbashian, Emad; Zareie, Rahim; Asghari, Golaleh; Djazayery, Abolghassem; Movahedi, Ariyo; Mirmiran, Parvin;	2020-01-10	S	Iran	Tehran	U	-	-	-	-	6-13	9.6	1.8	61	83	144	B	TD Overweight Tertile 1 Dietary Approaches to Stop Hyper-tension (DASH)	BMIZ 2.6	BMIZ 0.7	8		METs	MAQ	-	-	-	MET-hour/week	Median 8.9	IQR 2.5-23.9											3	2	2	0	3	0
1044	664534478	Rahimi, Hamed; Yuzbashian, Emad; Zareie, Rahim; Asghari, Golaleh; Djazayery, Abolghassem; Movahedi, Ariyo; Mirmiran, Parvin;	2020-01-10	S	Iran	Tehran	U	-	-	-	-	6-13	9	1.7	47	46	93	B	TD Overweight Tertile 2 Dietary Approaches to Stop Hyper-tension (DASH)	BMIZ 2.6	BMIZ 0.7	8		METs	MAQ	-	-	-	MET-hour/week	Median 7	IQR 1.6-19.5											3	2	2	0	3	0
1045	664534478	Rahimi, Hamed; Yuzbashian, Emad; Zareie, Rahim; Asghari, Golaleh; Djazayery, Abolghassem; Movahedi, Ariyo; Mirmiran, Parvin;	2020-01-10	S	Iran	Tehran	U	-	-	-	-	6-13	9.2	1.6	54	50	104	B	TD Overweight Tertile 3 Dietary Approaches to Stop Hyper-tension (DASH)	BMIZ 2.5	BMIZ 0.6	8		METs	MAQ	-	-	-	MET-hour/week	Median 9.6	IQR 3-24.2											3	2	2	0	3	0
1046	664810637	Raz-Silbiger, S; Lifshitz, N; Katz, N; Steinhart, S; Cermak, S A; Weintraub, N;	2015-01-03	S	Israel	-	-	-	-	-	-	6-11	8.8	1.5	17	38	55	B	TD	-	-	5	8	Vigorous participation	Questionnaire - PQ		-	School year	h/week	10.6	7.7											1	1	0	0	2	0
1048	664810637	Raz-Silbiger, S; Lifshitz, N; Katz, N; Steinhart, S; Cermak, S A; Weintraub, N;	2015-01-03	S	Israel	-	-	-	-	-	-	6-11	8.8	1.5	17	38	55	B	TD	-	-	5	8	Vigorous participation	Questionnaire - PQ		-	Summer vacation	h/week	12.8	12.2											1	1	0	0	2	0
1050	664810637	Raz-Silbiger, S; Lifshitz, N; Katz, N; Steinhart, S; Cermak, S A; Weintraub, N;	2015-01-03	S	Israel	-	-	-	-	-	-	6-11	8.8	1.5	17	38	55	B	TD	-	-	5	9	Moderate participation	Questionnaire - PQ		-	School year	h/week	2.4	2.7											1	1	0	0	2	0
1052	664810637	Raz-Silbiger, S; Lifshitz, N; Katz, N; Steinhart, S; Cermak, S A; Weintraub, N;	2015-01-03	S	Israel	-	-	-	-	-	-	6-11	8.8	1.5	17	38	55	B	TD	-	-	5	9	Moderate participation	Questionnaire - PQ		-	Summer vacation	h/week	1.3	2.8											1	1	0	0	2	0
1054	664810637	Raz-Silbiger, S; Lifshitz, N; Katz, N; Steinhart, S; Cermak, S A; Weintraub, N;	2015-01-03	S	Israel	-	-	-	-	-	-	6-11	8.8	1.5	17	38	55	B	TD	-	-											6	12	Sedentary time	Questionnaire - PQ	-	-	-	h/week	30.7	18.2	1	1	0	0	2	0
1064	664534732	SAFIRI, Saeid; KELISHADI, Roya; QORBANI, Mostafa; ABBASI-GHAH-RAMANLOO, Abbas; MOTLAGH, Mohammad Esmaeil; ARDALAN, Gelayol; SHAFIEE, Gita; AHADI, Zeinab; SANAEI, Maryam; ASAYESH, Hamid; LARIJANI, Bagher; HESHMAT, Ramin;	2015-01-03	S	Iran	27 provinces	urban and rural	-	-	2009-2010	-	10-18	14.73	2.41	2801	2824	5625	B	TD	19.42	4.1											4		Screen time	CASPIAN III	Self-report	7	B	hours/day	1.86	0.87	2	2	2	2	3	0
1065	664534732	SAFIRI, Saeid; KELISHADI, Roya; QORBANI, Mostafa; ABBASI-GHAH-RAMANLOO, Abbas; MOTLAGH, Mohammad Esmaeil; ARDALAN, Gelayol; SHAFIEE, Gita; AHADI, Zeinab; SANAEI, Maryam; ASAYESH, Hamid; LARIJANI, Bagher; HESHMAT, Ramin;	2015-01-03	S	Iran	27 provinces	urban and rural	-	-	2009-2010	-	10-18	14.73	2.41	2801	2824	5625	B	TD	19.42	4.1											1	1	Watching TV	CASPIAN III	Self-report	7	B	hours/day	2.36	0.89	2	2	2	2	3	0
1066	664534732	SAFIRI, Saeid; KELISHADI, Roya; QORBANI, Mostafa; ABBASI-GHAH-RAMANLOO, Abbas; MOTLAGH, Mohammad Esmaeil; ARDALAN, Gelayol; SHAFIEE, Gita; AHADI, Zeinab; SANAEI, Maryam; ASAYESH, Hamid; LARIJANI, Bagher; HESHMAT, Ramin;	2015-01-03	S	Iran	27 provinces	urban and rural	-	-	2009-2010	-	10-18	14.73	2.41	2801	2824	5625	B	TD	19.42	4.1											2	4	Working with computers	CASPIAN III	Self-report	7	B	hours/day	1.59	1.63	2	2	2	2	3	0
1067	664534732	SAFIRI, Saeid; KELISHADI, Roya; QORBANI, Mostafa; ABBASI-GHAH-RAMANLOO, Abbas; MOTLAGH, Mohammad Esmaeil; ARDALAN, Gelayol; SHAFIEE, Gita; AHADI, Zeinab; SANAEI, Maryam; ASAYESH, Hamid; LARIJANI, Bagher; HESHMAT, Ramin;	2015-01-03	S	Iran	27 provinces	R	-	-	2009-2010	-	10-18	14.71	2.36	-	-	3881	B	TD Rural	18.74	3.74											4		Screen time	CASPIAN III	Self-report	7	B	hours/day	1.75	0.84	2	2	2	2	3	0
1068	664534732	SAFIRI, Saeid; KELISHADI, Roya; QORBANI, Mostafa; ABBASI-GHAH-RAMANLOO, Abbas; MOTLAGH, Mohammad Esmaeil; ARDALAN, Gelayol; SHAFIEE, Gita; AHADI, Zeinab; SANAEI, Maryam; ASAYESH, Hamid; LARIJANI, Bagher; HESHMAT, Ramin;	2015-01-03	S	Iran	27 provinces	R	-	-	2009-2010	-	10-18	14.71	2.36	-	-	3881	B	TD Rural	18.74	3.74											1	1	Watching TV	CASPIAN III	Self-report	7	B	hours/day	2.27	0.92	2	2	2	2	3	0
1069	664534732	SAFIRI, Saeid; KELISHADI, Roya; QORBANI, Mostafa; ABBASI-GHAH-RAMANLOO, Abbas; MOTLAGH, Mohammad Esmaeil; ARDALAN, Gelayol; SHAFIEE, Gita; AHADI, Zeinab; SANAEI, Maryam; ASAYESH, Hamid; LARIJANI, Bagher; HESHMAT, Ramin;	2015-01-03	S	Iran	27 provinces	R	-	-	2009-2010	-	10-18	14.71	2.36	-	-	3881	B	TD Rural	18.74	3.74											2	4	Working with computers	CASPIAN III	Self-report	7	B	hours/day	1.553	1.7	2	2	2	2	3	0
1070	664534732	SAFIRI, Saeid; KELISHADI, Roya; QORBANI, Mostafa; ABBASI-GHAH-RAMANLOO, Abbas; MOTLAGH, Mohammad Esmaeil; ARDALAN, Gelayol; SHAFIEE, Gita; AHADI, Zeinab; SANAEI, Maryam; ASAYESH, Hamid; LARIJANI, Bagher; HESHMAT, Ramin;	2015-01-03	S	Iran	27 provinces	U	-	-	2009-2010	-	10-18	14.73	2.45	-	-	1744	B	TD Urban	19.68	4.19											4		Screen time	CASPIAN III	Self-report	7	B	hours/day	1.91	0.87	2	2	2	2	3	0
1071	664534732	SAFIRI, Saeid; KELISHADI, Roya; QORBANI, Mostafa; ABBASI-GHAH-RAMANLOO, Abbas; MOTLAGH, Mohammad Esmaeil; ARDALAN, Gelayol; SHAFIEE, Gita; AHADI, Zeinab; SANAEI, Maryam; ASAYESH, Hamid; LARIJANI, Bagher; HESHMAT, Ramin;	2015-01-03	S	Iran	27 provinces	U	-	-	2009-2010	-	10-18	14.73	2.45	-	-	1744	B	TD Urban	19.68	4.19											1	1	Watching TV	CASPIAN III	Self-report	7	B	hours/day	2.4	0.87	2	2	2	2	3	0
1072	664534732	SAFIRI, Saeid; KELISHADI, Roya; QORBANI, Mostafa; ABBASI-GHAH-RAMANLOO, Abbas; MOTLAGH, Mohammad Esmaeil; ARDALAN, Gelayol; SHAFIEE, Gita; AHADI, Zeinab; SANAEI, Maryam; ASAYESH, Hamid; LARIJANI, Bagher; HESHMAT, Ramin;	2015-01-03	S	Iran	27 provinces	U	-	-	2009-2010	-	10-18	14.73	2.45	-	-	1744	B	TD Urban	19.68	4.19											3	4	Working with computers	CASPIAN III	Self-report	7	B	hours/day	1.61	1.6	2	2	2	2	3	0
1073	664539589	Saglam, D; Samur, G; Turan, S;	2019-01-01	S	Turkey	Istanbul	-	-	-	-	-	12-17	13.33	1.56	32	16	48	B	TD vit d insuff	26.45	6.15											1	1	TV time	Q- non-standardised	-	-	-	hours/day	2.37	1.29	2	1	1	0	0	0
1074	664539589	Saglam, D; Samur, G; Turan, S;	2019-01-01	S	Turkey	Istanbul	-	-	-	-	-	12-17	13.19	1.25	10	11	21	B	TD vit d suff	27.25	6.26											1	1	TV time	Q- non-standardised	-	-	-	hours/day	2.09	1.22	2	1	1	0	0	0
1075	664537759	Salamoun, M M; Kizirian, A S; Tannous, R I; Nabulsi, M M; Choucair, M K; Deeb, M E; El-Hajj Fuleihan, G A;	2005-01-02	S	Lebanon	Beirut	-	Private	High	1999-2000	Oct-Jan	10-16	12.51	1.62	128	74	202	B	TD Private School	20	4	5	14	Exercise time	Q Non standard	-	-	-	min/week	161	223											1	2	1	3	3	0
1078	664537759	Salamoun, M M; Kizirian, A S; Tannous, R I; Nabulsi, M M; Choucair, M K; Deeb, M E; El-Hajj Fuleihan, G A;	2005-01-02	S	Lebanon	Beirut	-	Public	Low	1999-2000	Oct-Jan	10-16	13.28	1.92	79	104	183	B	TD Public School	21	4	5	14	Exercise time	Q Non standard	-	-	-	min/week	217	262											1	2	1	3	3	0
1128	664810396	Sherman, Gilad; Nemet, Dan; Moshe, Veronica; Consolaro, Alessandro; Ravelli, Angelo; Ruperto, Nicolino; Uziel, Yosef;	2018-01-11	S	Israel	Kfar Saba	-	Various	-	-	-	-	11.7	3.9	61	37	98	B	TD	18.8	5.4											4		Screen time on average day	Questionnaire	Self-report	7	U	h/day	3.2	1.5	2	1	2	0	0	3
1129	664535051	SH, Hamaideh; RY, Al-Khateeb; AB, Al-Rawashdeh;	2010-01-01	S	Jordan	Irbid	urban and rural	public and private	-	-	-	14-17	15.44	0.96	400	424	824	B	TD	-	-											1		TV/video time	Questionnaire LTEQ	Self-report	-	-	hours/day	3.29	1.91	3	2	2	0	3	3
1130	664535051	SH, Hamaideh; RY, Al-Khateeb; AB, Al-Rawashdeh;	2010-01-01	S	Jordan	Irbid	urban and rural	public and private	-	-	-	14-17	15.44	0.96	400	424	824	B	TD	-	-											7		Sleep	Questionnaire LTEQ	Self-report	-	-	hours/day	8.59	2.01	3	2	2	0	3	3
1140	664534653	Simsek, Senem; Inal-Ince, Deniz; Cakmak, Aslihan; Emiralioglu, Nagehan; Calik-Kutukcu, Ebru; Saglam, Melda; Vardar-Yagli, Naciye; Ozcelik, Hayriye Ugur; Sonbahar-Ulu, Hazal; Bozdemir-Ozel, Cemile; Kiper, Nural; Arikan, Hulya;	2018-01-05	S	Turkey	Ankara	-	public schools	-	2013-2014	Dec-March	6-18	12.8	3.3	19	10	29	B	TD Control	BMIZ 0.32	BMIZ 1.05	3		Physical activity	Bouchard 3-day activity record	Self-report	3	2Wd, 1Wend	kcal/day	1.56	0.38											3	2	1	3	0	0
1141	664534160	Smith, Elizabeth; Fazeli, Fatima; Wilkinson, Kate; Clark, Cain C T;	2021-01-02	O	Iran	-	-	-	Socially deprived	-	-	-	9.8	0.3	78	61	139	B	TD	18.3	3.3	5	10	LPA	Accelerometer - GENEActiv		4+	3Wd, 1Wend +	mins/d	278.1	-											3	3	0	0	0	0
1142	664534160	Smith, Elizabeth; Fazeli, Fatima; Wilkinson, Kate; Clark, Cain C T;	2021-01-02	O	Iran	-	-	-	Socially deprived	-	-	-	9.8	0.3	78	61	139	B	TD	18.3	3.3	5	7	MVPA	Accelerometer - GENEActiv		4+	3Wd, 1Wend +	mins/d	120.8	-											3	3	0	0	0	0
1143	664534160	Smith, Elizabeth; Fazeli, Fatima; Wilkinson, Kate; Clark, Cain C T;	2021-01-02	O	Iran	-	-	-	Socially deprived	-	-	-	9.8	0.3	78	61	139	B	TD	18.3	3.3											6	12	SB	Accelerometer - GENEActiv	Objective	4+	3Wd, 1Wend +	mins/d	366.2	-	3	3	0	0	0	0
1144	664534160	Smith, Elizabeth; Fazeli, Fatima; Wilkinson, Kate; Clark, Cain C T;	2021-01-02	O	Iran	-	-	-	Socially deprived	-	-	-	9.8	0.3	78	61	139	B	TD	18.3	3.3											7		Sleep	Accelerometer - GENEActiv	Objective	4+	3Wd, 1Wend +	mins/d	674.9	-	3	3	0	0	0	0
1151	664538642	Sourtiji, H; Hosseini, S A; Rassafiani, M; Kohan, A; Noroozi, M; Motlagh, M E;	2019-01-01	S	Iran	Takestan	U & R	-	-	2017	May-Dec	0-1month	-	-	-	-	18	B	TD	13.95	1.054											4		Screen time	time-use diary	parental report	1	1Wd	mins/d	13.33	23.01	1	1	2	3	2	0
1152	664538642	Sourtiji, H; Hosseini, S A; Rassafiani, M; Kohan, A; Noroozi, M; Motlagh, M E;	2019-01-01	S	Iran	Takestan	U & R	-	-	2017	May-Dec	0-1month	-	-	-	-	18	B	TD	13.95	1.054											7		Sleep duration	time-use diary	parental report	1	1Wd	mins/d	759.72	143.94	1	1	2	3	2	0
1153	664538642	Sourtiji, H; Hosseini, S A; Rassafiani, M; Kohan, A; Noroozi, M; Motlagh, M E;	2019-01-01	S	Iran	Takestan	U & R	-	-	2017	May-Dec	2-3months	-	-	-	-	20	B	TD	16.22	1.49											4		Screen time	time-use diary	parental report	1	1Wd	mins/d	20.75	27.83	1	1	2	3	2	0
1154	664538642	Sourtiji, H; Hosseini, S A; Rassafiani, M; Kohan, A; Noroozi, M; Motlagh, M E;	2019-01-01	S	Iran	Takestan	U & R	-	-	2017	May-Dec	2-3months	-	-	-	-	20	B	TD	16.22	1.49											7		Sleep duration	time-use diary	parental report	1	1Wd	mins/d	806.75	135.23	1	1	2	3	2	0
1155	664538642	Sourtiji, H; Hosseini, S A; Rassafiani, M; Kohan, A; Noroozi, M; Motlagh, M E;	2019-01-01	S	Iran	Takestan	U & R	-	-	2017	May-Dec	4-6months	-	-	-	-	20	B	TD	16.76	2											4		Screen time	time-use diary	parental report	1	1Wd	mins/d	34.25	60.88	1	1	2	3	2	0
1156	664538642	Sourtiji, H; Hosseini, S A; Rassafiani, M; Kohan, A; Noroozi, M; Motlagh, M E;	2019-01-01	S	Iran	Takestan	U & R	-	-	2017	May-Dec	4-6months	-	-	-	-	20	B	TD	16.76	2											7		Sleep duration	time-use diary	parental report	1	1Wd	mins/d	722.75	98.82	1	1	2	3	2	0
1157	664538642	Sourtiji, H; Hosseini, S A; Rassafiani, M; Kohan, A; Noroozi, M; Motlagh, M E;	2019-01-01	S	Iran	Takestan	U & R	-	-	2017	May-Dec	7-12months	-	-	-	-	43	B	TD	16.97	1.94											4		Screen time	time-use diary	parental report	1	1Wd	mins/d	59.16	66.85	1	1	2	3	2	0
1158	664538642	Sourtiji, H; Hosseini, S A; Rassafiani, M; Kohan, A; Noroozi, M; Motlagh, M E;	2019-01-01	S	Iran	Takestan	U & R	-	-	2017	May-Dec	7-12months	-	-	-	-	43	B	TD	16.97	1.94											7		Sleep duration	time-use diary	parental report	1	1Wd	mins/d	691.86	86.73	1	1	2	3	2	0
1159	664538642	Sourtiji, H; Hosseini, S A; Rassafiani, M; Kohan, A; Noroozi, M; Motlagh, M E;	2019-01-01	S	Iran	Takestan	U & R	-	-	2017	May-Dec	13-24months	-	-	-	-	69	B	TD	17.01	1.89											4		Screen time	time-use diary	parental report	1	1Wd	mins/d	82.36	73.74	1	1	2	3	2	0
1160	664538642	Sourtiji, H; Hosseini, S A; Rassafiani, M; Kohan, A; Noroozi, M; Motlagh, M E;	2019-01-01	S	Iran	Takestan	U & R	-	-	2017	May-Dec	13-24months	-	-	-	-	69	B	TD	17.01	1.89											7		Sleep duration	time-use diary	parental report	1	1Wd	mins/d	643.48	106.2	1	1	2	3	2	0
1161	664538642	Sourtiji, H; Hosseini, S A; Rassafiani, M; Kohan, A; Noroozi, M; Motlagh, M E;	2019-01-01	S	Iran	Takestan	U & R	-	-	2017	May-Dec	25-60months	-	-	-	-	149	B	TD	16.61	1.77											4		Screen time	time-use diary	parental report	1	1Wd	mins/d	144.13	96.56	1	1	2	3	2	0
1162	664538642	Sourtiji, H; Hosseini, S A; Rassafiani, M; Kohan, A; Noroozi, M; Motlagh, M E;	2019-01-01	S	Iran	Takestan	U & R	-	-	2017	May-Dec	25-60months	-	-	-	-	149	B	TD	16.61	1.77											7		Sleep duration	time-use diary	parental report	1	1Wd	mins/d	636.17	96.56	1	1	2	3	2	0
1176	664537660	Tarakci, Ela; Yeldan, Ipek; Kaya Mutlu, Ebru; Baydogan, S Nilay; Kasapcopur, Ozgur;	2011-01-11	S	Turkey	Istanbul	-	-	-	2011	Feb-May	8-17	11.27	1.59	31	17	48	B	TD	17.93	2.67	5		PA	Activity diary	Self-report	1	Wd	METs/day	39.01	3.1											3	1	2	3	3	0
1178	664537660	Tarakci, Ela; Yeldan, Ipek; Kaya Mutlu, Ebru; Baydogan, S Nilay; Kasapcopur, Ozgur;	2011-01-11	S	Turkey	Istanbul	-	-	-	2011	Feb-May	8-17	11.27	1.59	31	17	48	B	TD	17.93	2.67	3		Energy Expediture	Activity diary	Self-report	1	Wd	kcal/day	1500.6	344.16											3	1	2	3	3	0
1179	664534914	Taymoori, Parvaneh; Berry, Tanya R; Lubans, David R;	2012-01-11	S	Iran	Sanandaj	-	-	-	2006	-	12-15	14.37	1.6	414	430	844	B	TD baseline	-	-	5		PA time	CAAL activity log	self report	6	Sat-Thurs	min/day	53.75	31.73											2	2	1	2	3	2
1180	664534914	Taymoori, Parvaneh; Berry, Tanya R; Lubans, David R;	2012-01-11	S	Iran	Sanandaj	-	-	-	2006	-	12-15	14.37	1.6	414	430	844	B	TD baseline	-	-	5		PA time	CAAL activity log	self report	6	Sat-Thurs	min/day	31.82	19.06											2	2	1	2	3	2
1181	664534914	Taymoori, Parvaneh; Berry, Tanya R; Lubans, David R;	2012-01-11	S	Iran	Sanandaj	-	-	-	2009	-	15-18	16.42	1.73	414	430	844	B	TD follow-up	-	-	5		PA time	CAAL activity log	self report	6	Sat-Thurs	min/day	44.7	22.73											2	2	1	2	3	2
1182	664534914	Taymoori, Parvaneh; Berry, Tanya R; Lubans, David R;	2012-01-11	S	Iran	Sanandaj	-	-	-	2009	-	15-18	16.42	1.73	414	430	844	B	TD follow-up	-	-	5		PA time	CAAL activity log	self report	6	Sat-Thurs	min/day	23.07	17.36											2	2	1	2	3	2
1186	664535123	Taymoori, P; Niknami, S; Berry, T; Ghofranipour, F; Kazemnejad, A;	2009-01-09	S	Iran	Sanandaj	-	-	-	2006	-	12-17	-	-	79	53	132	B	TD Precontemplation - stage of change	-	-	5		PA time	CAAL(modified version)	Self-report	6	Sat-Thurs	min/day	16.15	5.79											2	2	1	2	3	3
1187	664535123	Taymoori, P; Niknami, S; Berry, T; Ghofranipour, F; Kazemnejad, A;	2009-01-09	S	Iran	Sanandaj	-	-	-	2006	-	12-17	-	-	118	67	185	B	TD Contemplation - stage of change	-	-	5		PA time	CAAL(modified version)	Self-report	6	Sat-Thurs	min/day	21.67	8.99											2	2	1	2	3	3
1188	664535123	Taymoori, P; Niknami, S; Berry, T; Ghofranipour, F; Kazemnejad, A;	2009-01-09	S	Iran	Sanandaj	-	-	-	2006	-	12-17	-	-	161	80	241	B	TD Preparation - stage of change	-	-	5		PA time	CAAL(modified version)	Self-report	6	Sat-Thurs	min/day	28.48	9.11											2	2	1	2	3	3
1189	664535123	Taymoori, P; Niknami, S; Berry, T; Ghofranipour, F; Kazemnejad, A;	2009-01-09	S	Iran	Sanandaj	-	-	-	2006	-	12-17	-	-	83	119	202	B	TD Action - stage of change	-	-	5		PA time	CAAL(modified version)	Self-report	6	Sat-Thurs	min/day	53.57	24.51											2	2	1	2	3	3
1190	664535123	Taymoori, P; Niknami, S; Berry, T; Ghofranipour, F; Kazemnejad, A;	2009-01-09	S	Iran	Sanandaj	-	-	-	2006	-	12-17	-	-	117	196	313	B	TD Maintenance - stage of change	-	-	5		PA time	CAAL(modified version)	Self-report	6	Sat-Thurs	min/day	68.86	26.94											2	2	1	2	3	3
1248	664540166	Teber, Sena; Saglam, Melda; Ertugrul, Ilker; Vardar-Yagli, Naciye; Cakmak, Aslihan; Calik-Kutukcu, Ebru; Inal-Ince, Deniz; Arikan, Hulya; Karagoz, Tevfik; Teberl, S; Saglam, Melda; Ertugrul, Ilker; Vardar-Yagli, Naciye; Cakmak, Aslihan; Calik-Kutukcu, Ebru; Inal-Ince, Deniz; Arikan, Hulya; Karagoz, Tevfik;	2020-01-10	O	Turkey	Ankara?	-	-	-	-	-	7-19	13.08	3.67	14	10	24	B	TD	20.71	3.54	3	2	Total EE	Accelerometer - SenseWear Armband	Objective	7	B	kcal/d	2262.58	475.84											3	3	0	0	0	0
1249	664540166	Teber, Sena; Saglam, Melda; Ertugrul, Ilker; Vardar-Yagli, Naciye; Cakmak, Aslihan; Calik-Kutukcu, Ebru; Inal-Ince, Deniz; Arikan, Hulya; Karagoz, Tevfik; Teberl, S; Saglam, Melda; Ertugrul, Ilker; Vardar-Yagli, Naciye; Cakmak, Aslihan; Calik-Kutukcu, Ebru; Inal-Ince, Deniz; Arikan, Hulya; Karagoz, Tevfik;	2020-01-10	O	Turkey	Ankara?	-	-	-	-	-	7-20	13.08	3.67	14	10	24	B	TD	20.71	3.54	5		Active EE (>=1.5METs)	Accelerometer - SenseWear Armband	Objective	7	B	mins/d	1415.04	502.59											3	3	0	0	0	0
1250	664540166	Teber, Sena; Saglam, Melda; Ertugrul, Ilker; Vardar-Yagli, Naciye; Cakmak, Aslihan; Calik-Kutukcu, Ebru; Inal-Ince, Deniz; Arikan, Hulya; Karagoz, Tevfik; Teberl, S; Saglam, Melda; Ertugrul, Ilker; Vardar-Yagli, Naciye; Cakmak, Aslihan; Calik-Kutukcu, Ebru; Inal-Ince, Deniz; Arikan, Hulya; Karagoz, Tevfik;	2020-01-10	O	Turkey	Ankara?	-	-	-	-	-	7-21	13.08	3.67	14	10	24	B	TD	20.71	3.54	1		Steps	Accelerometer - SenseWear Armband	Objective	7	B	steps/d	10577.2	3525.8											3	3	0	0	0	0
1251	664540166	Teber, Sena; Saglam, Melda; Ertugrul, Ilker; Vardar-Yagli, Naciye; Cakmak, Aslihan; Calik-Kutukcu, Ebru; Inal-Ince, Deniz; Arikan, Hulya; Karagoz, Tevfik; Teberl, S; Saglam, Melda; Ertugrul, Ilker; Vardar-Yagli, Naciye; Cakmak, Aslihan; Calik-Kutukcu, Ebru; Inal-Ince, Deniz; Arikan, Hulya; Karagoz, Tevfik;	2020-01-10	O	Turkey	Ankara?	-	-	-	-	-	7-24	13.08	3.67	14	10	24	B	TD	20.71	3.54											6	12	Sedentary PA (<1.5METs)	Accelerometer - SenseWear Armband	Objective	7	B	mins/d	657.96	274.67	3	3	0	0	0	0
1252	664540166	Teber, Sena; Saglam, Melda; Ertugrul, Ilker; Vardar-Yagli, Naciye; Cakmak, Aslihan; Calik-Kutukcu, Ebru; Inal-Ince, Deniz; Arikan, Hulya; Karagoz, Tevfik; Teberl, S; Saglam, Melda; Ertugrul, Ilker; Vardar-Yagli, Naciye; Cakmak, Aslihan; Calik-Kutukcu, Ebru; Inal-Ince, Deniz; Arikan, Hulya; Karagoz, Tevfik;	2020-01-10	O	Turkey	Ankara?	-	-	-	-	-	7-25	13.08	3.67	14	10	24	B	TD	20.71	3.54	5	10	Light PA (1.5-3 METs)	Accelerometer - SenseWear Armband	Objective	7	B	mins/d	532.38	278.38											3	3	0	0	0	0
1253	664540166	Teber, Sena; Saglam, Melda; Ertugrul, Ilker; Vardar-Yagli, Naciye; Cakmak, Aslihan; Calik-Kutukcu, Ebru; Inal-Ince, Deniz; Arikan, Hulya; Karagoz, Tevfik; Teberl, S; Saglam, Melda; Ertugrul, Ilker; Vardar-Yagli, Naciye; Cakmak, Aslihan; Calik-Kutukcu, Ebru; Inal-Ince, Deniz; Arikan, Hulya; Karagoz, Tevfik;	2020-01-10	O	Turkey	Ankara?	-	-	-	-	-	7-26	13.08	3.67	14	10	24	B	TD	20.71	3.54	5	9	Moderate PA (3-6 METs)	Accelerometer - SenseWear Armband	Objective	7	B	mins/d	126.92	48.7											3	3	0	0	0	0
1254	664540166	Teber, Sena; Saglam, Melda; Ertugrul, Ilker; Vardar-Yagli, Naciye; Cakmak, Aslihan; Calik-Kutukcu, Ebru; Inal-Ince, Deniz; Arikan, Hulya; Karagoz, Tevfik; Teberl, S; Saglam, Melda; Ertugrul, Ilker; Vardar-Yagli, Naciye; Cakmak, Aslihan; Calik-Kutukcu, Ebru; Inal-Ince, Deniz; Arikan, Hulya; Karagoz, Tevfik;	2020-01-10	O	Turkey	Ankara?	-	-	-	-	-	7-27	13.08	3.67	14	10	24	B	TD	20.71	3.54	5	8	Vigorous PA (6-9 METs)	Accelerometer - SenseWear Armband	Objective	7	B	mins/d	42.67	43.84											3	3	0	0	0	0
1255	664540166	Teber, Sena; Saglam, Melda; Ertugrul, Ilker; Vardar-Yagli, Naciye; Cakmak, Aslihan; Calik-Kutukcu, Ebru; Inal-Ince, Deniz; Arikan, Hulya; Karagoz, Tevfik; Teberl, S; Saglam, Melda; Ertugrul, Ilker; Vardar-Yagli, Naciye; Cakmak, Aslihan; Calik-Kutukcu, Ebru; Inal-Ince, Deniz; Arikan, Hulya; Karagoz, Tevfik;	2020-01-10	O	Turkey	Ankara?	-	-	-	-	-	7-28	13.08	3.67	14	10	24	B	TD	20.71	3.54	5	8	Very vigorous PA (>9 METs)	Accelerometer - SenseWear Armband	Objective	7	B	mins/d	11.5	18.34											3	3	0	0	0	0
1256	664540288	Yazeedi, Basma Al; Al Yazeedi, Basma;	2018-01-12	S	Oman	Al-seeb,Bawsher,Fanja, Nizwa,Ibra	Urban	-	-	2017-2018	Dec-Jan	6-10	7.74	1.161	103	93	197	B	TD	16.13	3.36	5	7	MVPA	Questionnaire	Parental report			mins/day	61.4	63.7											1	1	3	3	1	0
1257	664540288	Yazeedi, Basma Al; Al Yazeedi, Basma;	2018-01-12	S	Oman	Al-seeb,Bawsher,Fanja, Nizwa,Ibra	Urban	-	-	2017-2018	Dec-Jan	6-10	7.74	1.161	103	93	197	B	TD	16.13	3.36											4		Screen time	Questionnaire	Parental report	-	-	mins/d	63	68.6	2	1	3	3	1	0
1258	664537093	Yiallouros, Panayiotis K; Economou, Mary; Kolokotroni, Ourania; Savva, Savvas C; Gavatha, Marina; Ioannou, Phivos; Karpathios, Themistoclis; Middleton, Nicos;	2015-01-04	O	Cyprus	District of Nicosia	U & R	-	-	2007-2009	Mixed season	8-9	-	-	40	59	99	B	TD (Control)	BMI Z-score -0.056	0.893											6	12	Sedentary activity	Accelerometer - ActiGraph, unspecified version	Objective	2021-06-07	B	mins/d	927.1	95%CI 915.2-938.9	2	3	2	3	3	2
1259	664537093	Yiallouros, Panayiotis K; Economou, Mary; Kolokotroni, Ourania; Savva, Savvas C; Gavatha, Marina; Ioannou, Phivos; Karpathios, Themistoclis; Middleton, Nicos;	2015-01-04	O	Cyprus	District of Nicosia	U & R	-	-	2007-2009	Mixed season	8-9	-	-	40	59	99	B	TD (Control)	BMI Z-score -0.057	0.893	5	10	Light PA	Accelerometer - ActiGraph, unspecified version	Objective	2021-06-08	B	mins/d	488.5	95%CI 477.8-499.2											2	3	2	3	3	2
1260	664537093	Yiallouros, Panayiotis K; Economou, Mary; Kolokotroni, Ourania; Savva, Savvas C; Gavatha, Marina; Ioannou, Phivos; Karpathios, Themistoclis; Middleton, Nicos;	2015-01-04	O	Cyprus	District of Nicosia	U & R	-	-	2007-2009	Mixed season	8-9	-	-	40	59	99	B	TD (Control)	BMI Z-score -0.058	0.893	5	7	Moderate-Vigorous PA	Accelerometer - ActiGraph, unspecified version	Objective	2021-06-08	B	mins/d	16.2	95%CI 13.8-18.9											2	3	2	3	3	2
1261	664537093	Yiallouros, Panayiotis K; Economou, Mary; Kolokotroni, Ourania; Savva, Savvas C; Gavatha, Marina; Ioannou, Phivos; Karpathios, Themistoclis; Middleton, Nicos;	2015-01-04	O	Cyprus	District of Nicosia	U & R	-	-	2007-2009	Mixed season	8-9	-	-	40	59	99	B	TD (Control)	BMI Z-score -0.059	0.893	5		Total PA	Accelerometer - ActiGraph, unspecified version	Objective	2021-06-08	B	mins/d	509.5	95%CI 497.8-521.2											2	3	2	3	3	2
1278	664537295	Yilmaz, G; Demirli Caylan, N; Karacan, C D;	2015-01-05	S	Turkey	Ankara	-	-	-	2010-2012	Sept-Dec,Jan-Dec,Jan-Oct	2-6	3.52	1.28	63	124	187	B	TD intervention	BMI Z score -0.19	BMIZ 1.12											4		Media time (watching screen)	Q- non-standardised	Parental report	-	-	mins/day	86.03	20.46	2	1	2	3	2	3
1279	664537295	Yilmaz, G; Demirli Caylan, N; Karacan, C D;	2015-01-05	S	Turkey	Ankara	-	-	-	2010-2012	Sept-Dec,Jan-Dec,Jan-Oct	2-6	3.49	1.22	62	114	176	B	TD control	BMI Z score -0.22	BMIZ 0.81											4		Media time (watching screen)	Q- non-standardised	Parental report	-	-	mins/day	86.55	21.63	2	1	2	3	2	3
1280	664539158	Yurdakul, H O; Baydemir, B;	2020-01-01	O	Turkey	Canakkale	R	-	-	-	-	12	-	-	-	-	46	B	TD Rural	19.11	3.8	3		Total energy consumption	SenseWear armband	Objective	-	-	kcals/day	2199.6	481.37											0	3	3	0	1	0
1281	664539158	Yurdakul, H O; Baydemir, B;	2020-01-01	O	Turkey	Canakkale	R	-	-	-	-	12	-	-	-	-	46	B	TD Rural	19.11	3.8	1		Daily step count	SenseWear armband	Objective	-	-	steps/day	18564.5	4494.62											0	3	3	0	1	0
1282	664539158	Yurdakul, H O; Baydemir, B;	2020-01-01	O	Turkey	Canakkale	R	-	-	-	-	12	-	-	-	-	46	B	TD Rural	19.11	3.8	3		Active energy consumption	SenseWear armband	Objective	-	-	kcals/day	947.89	326.72											0	3	3	0	1	0
1283	664539158	Yurdakul, H O; Baydemir, B;	2020-01-01	O	Turkey	Canakkale	R	-	-	-	-	12	-	-	-	-	46	B	TD Rural	19.11	3.8	5		Physical activity time	SenseWear armband	Objective	-	-	mins/day	261.65	90.43											0	3	3	0	1	0
1284	664539158	Yurdakul, H O; Baydemir, B;	2020-01-01	O	Turkey	Canakkale	R	-	-	-	-	12	-	-	-	-	46	B	TD Rural	19.11	3.8											6	12	Sedentary time (resting time)	SenseWear armband	Objective	-	-	mins/day	507.71	70.73	0	3	3	0	1	0
1285	664539158	Yurdakul, H O; Baydemir, B;	2020-01-01	O	Turkey	Canakkale	R	-	-	-	-	13	-	-	-	-	46	B	TD Rural	19.11	3.8											7		Sleep time	SenseWear armband	Objective	-	-	mins/day	391.15	65.64	0	3	3	0	1	0
1286	664539158	Yurdakul, H O; Baydemir, B;	2020-01-01	O	Turkey	Canakkale	U	-	-	-	-	12	-	-	-	-	43	B	TD Urban	21.13	3.59	3		Total energy consumption	SenseWear armband	Objective	-	-	kcals/day	2624.83	423.89											0	3	3	0	1	0
1287	664539158	Yurdakul, H O; Baydemir, B;	2020-01-01	O	Turkey	Canakkale	U	-	-	-	-	12	-	-	-	-	43	B	TD Urban	21.13	3.59	1		Daily step count	SenseWear armband	Objective	-	-	steps/day	16118.5	3649.23											0	3	3	0	1	0
1288	664539158	Yurdakul, H O; Baydemir, B;	2020-01-01	O	Turkey	Canakkale	U	-	-	-	-	12	-	-	-	-	43	B	TD Urban	21.13	3.59	3		Active energy consumption	SenseWear armband	Objective	-	-	kcals/day	1064.65	364.68											0	3	3	0	1	0
1289	664539158	Yurdakul, H O; Baydemir, B;	2020-01-01	O	Turkey	Canakkale	U	-	-	-	-	12	-	-	-	-	43	B	TD Urban	21.13	3.59	5		Physical activity time	SenseWear armband	Objective	-	-	mins/day	242.27	80.65											0	3	3	0	1	0
1290	664539158	Yurdakul, H O; Baydemir, B;	2020-01-01	O	Turkey	Canakkale	U	-	-	-	-	12	-	-	-	-	43	B	TD Urban	21.13	3.59											6	12	Sedentary time (resting time)	SenseWear armband	Objective	-	-	mins/day	502.88	49.43	0	3	3	0	1	0
1291	664539158	Yurdakul, H O; Baydemir, B;	2020-01-01	O	Turkey	Canakkale	U	-	-	-	-	12	-	-	-	-	43	B	TD Urban	21.13	3.59											7		Sleep time	SenseWear armband	Objective	-	-	mins/day	378.69	62.05	0	3	3	0	1	0
7	664536361	Abiri, Behnaz; Sarbakhsh, Parvin; Vafa, Mohammadreza;	2019-01-12	S	Iran	Tehran	-	Public	variety	2017-2018	-	14-17	15.5	1.06	2132	0	2132	F	TD	23.14	4.61	8		METs	IPAQ-SF	Self-report	7	B	MET-min/week	730	644.5											3	2	2	2	3	0
9	664536766	Ahmed, Humeda S; Khalid, Mohammed E M; Osman, Osama M; Ballal, Mansour A; Al-Hashem, Fahaid H;	2016-01-05	S	Saudi Arabia	Aseer	rural	-	-	-	-	10-15	12.6	1.4	45	0	45	F	TD high altitude	20	4.2	8		METs	IPAQ-SF-A	Self-report	7	B	MET-min/week	212	202.9											3	2	3	0	0	0
11	664536766	Ahmed, Humeda S; Khalid, Mohammed E M; Osman, Osama M; Ballal, Mansour A; Al-Hashem, Fahaid H;	2016-01-05	S	Saudi Arabia	Aseer	rural	-	-	-	-	10-15	12.1	1.3	45	0	45	F	TD low altitude	20.2	5.1	8		METs	IPAQ-SF-A	Self-report	7	B	MET-min/week	189.1	155											3	2	3	0	0	0
14	664534737	Akbulut, Gamze; Yildirim, Mine; Sanlier, Nevin; van Stralen, Maartje M; Acar-Tek, Nilufer; Bilici, Saniye; Brug, Johannes; de Meij, Judith Sb; Gezmen-Karadag, Makbule; Koksal, Eda; Oenema, Anke; Singh, Amika S; Te Velde, Saskia J; Yildiran, Hilal; Chinapaw, Mai Jm; de Meij, Judith S B; Chinapaw, Mai J M;	2014-01-12	S	Turkey	Ankara	-	Public schools	-	2010	-	11-14	13	0.8	446	0	446	F	TD	20.2	3.7	5	12	PA time (walking timeper day)	Questionnaire	self-report	3	U	Min/day	24.8	28.6											2	1	1	0	3	3
16	664534737	Akbulut, Gamze; Yildirim, Mine; Sanlier, Nevin; van Stralen, Maartje M; Acar-Tek, Nilufer; Bilici, Saniye; Brug, Johannes; de Meij, Judith Sb; Gezmen-Karadag, Makbule; Koksal, Eda; Oenema, Anke; Singh, Amika S; Te Velde, Saskia J; Yildiran, Hilal; Chinapaw, Mai Jm; de Meij, Judith S B; Chinapaw, Mai J M;	2014-01-12	S	Turkey	Ankara	-	Public schools	-	2010	-	11-14	13	0.8	446	0	446	F	TD	20.2	3.7											4		total screen time	Questionnaire	Self-report	7	U	min/day	483	129.6	2	1	1	0	3	3
36	664537911	Al Barwani, S; Al Abri, M; Al Hashmi, K; Al Shukeiry, M; Tahlilkar, K; Al Zuheibi, T; Al Rawas, O; Hassan, M O;	2001-01-10	S	Oman	Muscat	semi urban	Public schools	-	-	-	15-16	15.7	0.6	83	0	83	F	TD	21.6	2.1	5		weekly activity	non-standardised questionnaire		7	B	hours/week	1.9	0.9											2	1	3	0	3	3
38	664537911	Al Barwani, S; Al Abri, M; Al Hashmi, K; Al Shukeiry, M; Tahlilkar, K; Al Zuheibi, T; Al Rawas, O; Hassan, M O;	2001-01-10	S	Oman	Muscat	semi urban	Public schools	-	-	-	15-16	15.7	0.6	83	0	83	F	TD	21.6	2.1											3	7	weekly TV/computer time	non-standardised questionnaire	-	7	U	hours/week	12.2	3.3	2	1	3	0	3	3
40	664538742	Albarwani, S; Al-Hashmi, K; Al-Abri, M; Jaju, D; Hassan, M O;	2009-01-01	S	Oman	Muscat	Urban	Public schools	Middle and lower		February	15-16	-	-	201	0	201	F	TD girls urban	27.7	0.9	5		PA hours	IPAQ - non standard?	Self-report	7	B	hours/week	1.6	0.8											2	2	3	0	3	0
42	664538742	Albarwani, S; Al-Hashmi, K; Al-Abri, M; Jaju, D; Hassan, M O;	2009-01-01	S	Oman	Muscat	Rural	Public schools	Middle and lower		February	15-16	-	-	83	0	83	F	TD girls rural	22.4	0.3	5		PA hours	IPAQ - non standard?	Self-report	7	B	hours/week	2.9	1											2	2	3	0	3	0
44	664538742	Albarwani, S; Al-Hashmi, K; Al-Abri, M; Jaju, D; Hassan, M O;	2009-01-01	S	Oman	Muscat	Urban	Public schools	Middle and lower		February	15-16	-	-	201	0	201	F	TD girls urban	27.7	0.9											3	7	TV/computer time	IPAQ - non standard?	-	7	B	hours/week	17.9	3.8	2	2	3	0	3	0
46	664538742	Albarwani, S; Al-Hashmi, K; Al-Abri, M; Jaju, D; Hassan, M O;	2009-01-01	S	Oman	Muscat	Rural	Public schools	Middle and lower		February	15-16	-	-	83	0	83	F	TD girls rural	22.4	0.3											3	7	TV/computer time	IPAQ - non standard?	-	7	B	hours/week	6.3	1.5	2	2	3	0	3	0
48	664537014	Alghadir, Ahmad H; Gabr, Sami A; Iqbal, Zaheen A;	2015-01-09	S	Saudi Arabia	-	-	-	-	2013-2014	-	8-18	14.01	2.26	90	0	90	F	TD	24.11	2.1	3	2	TEE	IPAQ-SF		7	B	kcal/day	2261	417.5											3	2	1	2	3	3
50	664537014	Alghadir, Ahmad H; Gabr, Sami A; Iqbal, Zaheen A;	2015-01-09	S	Saudi Arabia	-	-	-	-	2013-2014	-	8-18	14.01	2.26	90	0	90	F	TD	24.11	2.1											1	1	TV viewing	Non standard questionnaire	self-report	7	B	hr/day	2.72	1	2	2	1	2	3	3
52	664537014	Alghadir, Ahmad H; Gabr, Sami A; Iqbal, Zaheen A;	2015-01-09	S	Saudi Arabia	-	-	-	-	2013-2014	-	8-18	14.01	2.26	90	0	90	F	TD	24.11	2.1											2	4	Computer time	Non standard questionnaire	self-report	7	B	hr/day	2.56	0.87	2	2	1	2	3	3
54	664535513	Alghadir, Ahmad H; Iqbal, Zaheen A; Gabr, Sami A;	2020-01-01	S	Saudi Arabia	-	-	-	-	-	-	8-18	14.8	1.77	100	0	100	F	TD - Saudi	24.74	3	3	2	TEE	IPAQ	Self-report	7	B	kcal/day	2210	426.03											3	2	1	0	0	3
56	664535513	Alghadir, Ahmad H; Iqbal, Zaheen A; Gabr, Sami A;	2020-01-01	S	Saudi Arabia	-	-	-	-	-	-	8-18	13.9	1.72	110	0	110	F	TD - Expatriate	25.4	3.6	3	2	TEE	IPAQ	Self-report	7	B	kcal/day	2178	327											3	2	1	0	0	3
58	664535513	Alghadir, Ahmad H; Iqbal, Zaheen A; Gabr, Sami A;	2020-01-01	S	Saudi Arabia	-	-	-	-	-	-	8-18	14.8	1.77	100	0	100	F	TD - Saudi	24.74	3											1	1	TV time	Non standard questionnaire	Self-report	7	B	hours/day	2.8	1.24	2	2	1	0	0	3
60	664535513	Alghadir, Ahmad H; Iqbal, Zaheen A; Gabr, Sami A;	2020-01-01	S	Saudi Arabia	-	-	-	-	-	-	8-18	13.9	1.72	110	0	110	F	TD - Expatriate	25.4	3.6											1	1	TV time	Non standard questionnaire	Self-report	7	B	hours/day	3.5	1.3	2	2	1	0	0	3
62	664535513	Alghadir, Ahmad H; Iqbal, Zaheen A; Gabr, Sami A;	2020-01-01	S	Saudi Arabia	-	-	-	-	-	-	8-18	14.8	1.77	100	0	100	F	TD - Saudi	24.74	3											2	4	Computer usage	Non standard questionnaire	Self-report	7	B	hours/day	2.68	0.91	2	2	1	0	0	3
64	664535513	Alghadir, Ahmad H; Iqbal, Zaheen A; Gabr, Sami A;	2020-01-01	S	Saudi Arabia	-	-	-	-	-	-	8-18	13.9	1.72	110	0	110	F	TD - Expatriate	25.4	3.6											2	4	Computer usage	Non standard questionnaire	Self-report	7	B	hours/day	2.8	0.98	2	2	1	0	0	3
72	664536958	Alghadir, Ahmad H; Gabr, Sami A; Al-Eisa, Einas;	2016-01-08	S	Egypt	Mansoura	-	Public schools	-	2014-2015	-	7-11	8.96	1.8	25	0	25	F	TD	24.9	6.1	3	2	TEE Total Energy Expenditure	GPAQ	Self-report	-	-	kcal/day	1974	125.3											3	2	2	2	3	3
74	664536958	Alghadir, Ahmad H; Gabr, Sami A; Al-Eisa, Einas;	2016-01-08	S	Egypt	Mansoura	-	Public schools	-	2014-2015	-	12-18	14.82	4.6	35	0	35	F	TD	27.5	5.3	3	2	TEE Total Energy Expenditure	GPAQ	Self-report	-	-	kcal/day	1903	125.3											3	2	2	2	3	3
76	664534427	Al-Hazzaa, H M; Musaiger, A O; Abahussain, N A; Al-Sobayel, H I; Qahwaji, D M;	2014-01-07	S	Saudi Arabia	Alkhobar, Jeddah, Alriyadh	-	-	-	2009-2010	-	15-19	16.6	1.1	Female	0	proportion of 1489	F	TD <8 h/day sleep	24.1	6.2	8	20	Total PA	ATLS	Self-report	7	B	METs-min/week	1508.8	1693.7											3	2	2	2	3	0
78	664534427	Al-Hazzaa, H M; Musaiger, A O; Abahussain, N A; Al-Sobayel, H I; Qahwaji, D M;	2014-01-07	S	Saudi Arabia	Alkhobar, Jeddah, Alriyadh	-	-	-	2009-2010	-	15-19	16.5	1	Female	0	proportion of 1489	F	TD 8+ h/day sleep	23.3	5.8	8	20	Total PA	ATLS	Self-report	7	B	METs-min/week	1268.5	1266.2											3	2	2	2	3	0
80	664534427	Al-Hazzaa, H M; Musaiger, A O; Abahussain, N A; Al-Sobayel, H I; Qahwaji, D M;	2014-01-07	S	Saudi Arabia	Alkhobar, Jeddah, Alriyadh	-	-	-	2009-2010	-	15-19	16.6	1.1	Female	0	proportion of 1489	F	TD <8 h/day sleep	24.1	6.2	8	21	MPA	ATLS	Self-report	7	B	METs-min/week	829.6	981.9											3	2	2	2	3	0
82	664534427	Al-Hazzaa, H M; Musaiger, A O; Abahussain, N A; Al-Sobayel, H I; Qahwaji, D M;	2014-01-07	S	Saudi Arabia	Alkhobar, Jeddah, Alriyadh	-	-	-	2009-2010	-	15-19	16.5	1	Female	0	proportion of 1489	F	TD 8+ h/day sleep	23.3	5.8	8	21	MPA	ATLS	Self-report	7	B	METs-min/week	704.8	760.1											3	2	2	2	3	0
84	664534427	Al-Hazzaa, H M; Musaiger, A O; Abahussain, N A; Al-Sobayel, H I; Qahwaji, D M;	2014-01-07	S	Saudi Arabia	Alkhobar, Jeddah, Alriyadh	-	-	-	2009-2010	-	15-19	16.6	1.1	Female	0	proportion of 1489	F	TD <8 h/day sleep	24.1	6.2	8	22	VPA	ATLS	Self-report	7	B	METs-min/week	679.2	1048.9											3	2	2	2	3	0
86	664534427	Al-Hazzaa, H M; Musaiger, A O; Abahussain, N A; Al-Sobayel, H I; Qahwaji, D M;	2014-01-07	S	Saudi Arabia	Alkhobar, Jeddah, Alriyadh	-	-	-	2009-2010	-	15-19	16.5	1	Female	0	proportion of 1489	F	TD 8+ h/day sleep	23.3	5.8	8	22	VPA	ATLS	Self-report	7	B	METs-min/week	563.7	828.7											3	2	2	2	3	0
88	664534427	Al-Hazzaa, H M; Musaiger, A O; Abahussain, N A; Al-Sobayel, H I; Qahwaji, D M;	2014-01-07	S	Saudi Arabia	Alkhobar, Jeddah, Alriyadh	-	-	-	2009-2010	-	15-19	16.6	1.1	Female	0	proportion of 1489	F	TD <8 h/day sleep	24.1	6.2											4		screen time	ATLS	Self-report	7	B	hours/day	6.1	3.5	2	2	2	2	3	0
90	664534427	Al-Hazzaa, H M; Musaiger, A O; Abahussain, N A; Al-Sobayel, H I; Qahwaji, D M;	2014-01-07	S	Saudi Arabia	Alkhobar, Jeddah, Alriyadh	-	-	-	2009-2010	-	15-19	16.5	1	Female	0	proportion of 1489	F	TD 8+ h/day sleep	23.3	5.8											4		screen time	ATLS	Self-report	7	B	hours/day	6.9	3.5	2	2	2	2	3	0
92	664538147	Al‐Hazzaa, H M; Al‐Sobayel, H I; Abahussain, N A; Qahwaji, D M; Alahmadi, M A; Musaiger, A O;	2014-01-04	S	Saudi Arabia	AlKhobar, Jeddah, Riyadh	-	-	-	2009-2010	-	15-19	16.5	1	1174	0	1174	F	TD Low active	23.5	6.1	5		total time spent on PA	ATLS	Self-report	7	B	min/week	140.1	124.7											3	2	2	2	3	3
94	664538147	Al‐Hazzaa, H M; Al‐Sobayel, H I; Abahussain, N A; Qahwaji, D M; Alahmadi, M A; Musaiger, A O;	2014-01-04	S	Saudi Arabia	AlKhobar, Jeddah, Riyadh	-	-	-	2009-2010	-	15-19	16.5	1	326	0	326	F	TD High active	23.8	6	5		total time spent on PA	ATLS	Self-report	7	B	min/week	720.3	364.6											3	2	2	2	3	3
96	664538147	Al‐Hazzaa, H M; Al‐Sobayel, H I; Abahussain, N A; Qahwaji, D M; Alahmadi, M A; Musaiger, A O;	2014-01-04	S	Saudi Arabia	AlKhobar, Jeddah, Riyadh	-	-	-	2009-2010	-	15-19	16.6	1.1	263	0	263	F	TD Low sedentary	23.5	6.1	5		total time spent on PA	ATLS	Self-report	7	B	min/week	331.9	372.8											3	2	2	2	3	3
98	664538147	Al‐Hazzaa, H M; Al‐Sobayel, H I; Abahussain, N A; Qahwaji, D M; Alahmadi, M A; Musaiger, A O;	2014-01-04	S	Saudi Arabia	AlKhobar, Jeddah, Riyadh	-	-	-	2009-2010	-	15-19	16.5	1	1186	0	1186	F	TD High sedentary	23.8	6	5		total time spent on PA	ATLS	Self-report	7	B	min/week	248.1	299.9											3	2	2	2	3	3
100	664538147	Al‐Hazzaa, H M; Al‐Sobayel, H I; Abahussain, N A; Qahwaji, D M; Alahmadi, M A; Musaiger, A O;	2014-01-04	S	Saudi Arabia	AlKhobar, Jeddah, Riyadh	-	-	-	2009-2010	-	15-19	16.5	1	1174	0	1174	F	TD Low active	23.5	6.1											6	12	time spent sedentary	ATLS	Self-report	7	B	hours/day	6.6	3.5	2	2	2	2	3	3
102	664538147	Al‐Hazzaa, H M; Al‐Sobayel, H I; Abahussain, N A; Qahwaji, D M; Alahmadi, M A; Musaiger, A O;	2014-01-04	S	Saudi Arabia	AlKhobar, Jeddah, Riyadh	-	-	-	2009-2010	-	15-19	16.5	1	326	0	326	F	TD High active	23.8	6											6	12	time spent sedentary	ATLS	Self-report	7	B	hours/day	6.6	3.7	2	2	2	2	3	3
104	664538147	Al‐Hazzaa, H M; Al‐Sobayel, H I; Abahussain, N A; Qahwaji, D M; Alahmadi, M A; Musaiger, A O;	2014-01-04	S	Saudi Arabia	AlKhobar, Jeddah, Riyadh	-	-	-	2009-2010	-	15-19	16.6	1.1	263	0	263	F	TD Low sedentary	23.5	6.1											6	12	time spent sedentary	ATLS	Self-report	7	B	hours/day	2.1	0.73	2	2	2	2	3	3
106	664538147	Al‐Hazzaa, H M; Al‐Sobayel, H I; Abahussain, N A; Qahwaji, D M; Alahmadi, M A; Musaiger, A O;	2014-01-04	S	Saudi Arabia	AlKhobar, Jeddah, Riyadh	-	-	-	2009-2010	-	15-19	16.5	1	1186	0	1186	F	TD High sedentary	23.8	6											6	12	time spent sedentary	ATLS	Self-report	7	B	hours/day	7.6	3.2	2	2	2	2	3	3
108	664536887	Al-Hazzaa, Hazzaa M; Al-Nakeeb, Yahya; Duncan, Michael J; Al-Sobayel, Hana I; Abahussain, Nada A; Musaiger, Abdulrahman O; Lyons, Mark; Collins, Peter; Nevill, Alan;	01-12/2013	S	Saudi Arabia	Riyadh and Al-Khobar	U	-	-	2009-2010	-	14-18	16.4	0.95	851	0	851	F	TD	23.6	5.8	8	20	Total PA	ATLS	Self-report	7	B	METs-min/week	1286.8	SE 52.5											3	2	2	2	3	0
110	664536887	Al-Hazzaa, Hazzaa M; Al-Nakeeb, Yahya; Duncan, Michael J; Al-Sobayel, Hana I; Abahussain, Nada A; Musaiger, Abdulrahman O; Lyons, Mark; Collins, Peter; Nevill, Alan;	01-12/2013	S	Saudi Arabia	Riyadh and Al-Khobar	U	-	-	2009-2010	-	14-18	16.4	0.95	851	0	851	F	TD	23.6	5.8	8	21	MPA	ATLS	Self-report	7	B	METs-min/week	718.2	SE 33.6											3	2	2	2	3	0
112	664536887	Al-Hazzaa, Hazzaa M; Al-Nakeeb, Yahya; Duncan, Michael J; Al-Sobayel, Hana I; Abahussain, Nada A; Musaiger, Abdulrahman O; Lyons, Mark; Collins, Peter; Nevill, Alan;	01-12/2013	S	Saudi Arabia	Riyadh and Al-Khobar	U	-	-	2009-2010	-	14-18	16.4	0.95	851	0	851	F	TD	23.6	5.8	8	22	VPA	ATLS	Self-report	7	B	METs-min/week	568.6	SE 30.4											3	2	2	2	3	0
114	664536887	Al-Hazzaa, Hazzaa M; Al-Nakeeb, Yahya; Duncan, Michael J; Al-Sobayel, Hana I; Abahussain, Nada A; Musaiger, Abdulrahman O; Lyons, Mark; Collins, Peter; Nevill, Alan;	01-12/2013	S	Saudi Arabia	Riyadh and Al-Khobar	U	-	-	2009-2010	-	14-18	16.4	0.95	851	0	851	F	TD	23.6	5.8											4		total screen time	ATLS	Self-report	7	B	hours/day	6.48	3.3	2	2	2	2	3	0
116	664536594	Al-Hazzaa, Hazzaa M; Alhussain, Maha H; Alhowikan, Abdulrahman M; Obeid, Omar A;	2019-01-10	S	Saudi Arabia	AlRiyadh	-	-	-	2017	Spring	5.9-13.4	9.2	1.7	528	0	528	F	TD	18.2	4.4											4		average screen time	Q- non-standardised	Parental report	-	-	hours/day	3	1.7	2	1	2	3	3	3
118	664536834	Al-Hazzaa, Hazzaa M; Alahmadi, Mohammad A; Al-Sobayel, Hana I; Abahussain, Nada A; Qahwaji, Dina M; Musaiger, Abdulrahman O;	2014-01-08	S	Saudi Arabia	Alkhobar, Jeddah, Alriyadh	-	Public and Private	-	2009-2010	Oct-Nov	15-19	16.6	1	364	0	364	F	TD Al-Khobar	23	5.4	5		total PA	ATLS	Self-report	7	B	min/week	202.5	13.8											2	2	2	3	3	0
120	664536834	Al-Hazzaa, Hazzaa M; Alahmadi, Mohammad A; Al-Sobayel, Hana I; Abahussain, Nada A; Qahwaji, Dina M; Musaiger, Abdulrahman O;	2014-01-08	S	Saudi Arabia	Alkhobar, Jeddah, Alriyadh	-	Public and Private	-	2009-2010	Oct-Nov	15-19	16.5	1	618	0	618	F	TD Jeddah	23.6	6.3	5		total PA	ATLS	Self-report	7	B	min/week	322	14.2											2	2	2	3	3	0
122	664536834	Al-Hazzaa, Hazzaa M; Alahmadi, Mohammad A; Al-Sobayel, Hana I; Abahussain, Nada A; Qahwaji, Dina M; Musaiger, Abdulrahman O;	2014-01-08	S	Saudi Arabia	Alkhobar, Jeddah, Alriyadh	-	Public and Private	-	2009-2010	Oct-Nov	15-19	16.5	0.96	500	0	500	F	TD Riyadh	24	6.2	5		total PA	ATLS	Self-report	7	B	min/week	241.6	12.1											2	2	2	3	3	0
124	664536834	Al-Hazzaa, Hazzaa M; Alahmadi, Mohammad A; Al-Sobayel, Hana I; Abahussain, Nada A; Qahwaji, Dina M; Musaiger, Abdulrahman O;	2014-01-08	S	Saudi Arabia	Alkhobar, Jeddah, Alriyadh	-	Public and Private	-	2009-2010	Oct-Nov	15-19	16.6	1	364	0	364	F	TD Al-Khobar	23	5.4	5	9	MPA	ATLS	Self-report	7	B	min/week	149.7	11											2	2	2	3	3	0
126	664536834	Al-Hazzaa, Hazzaa M; Alahmadi, Mohammad A; Al-Sobayel, Hana I; Abahussain, Nada A; Qahwaji, Dina M; Musaiger, Abdulrahman O;	2014-01-08	S	Saudi Arabia	Alkhobar, Jeddah, Alriyadh	-	Public and Private	-	2009-2010	Oct-Nov	15-19	16.5	1	618	0	618	F	TD Jeddah	23.6	6.3	5	9	MPA	ATLS	Self-report	7	B	min/week	204.3	9.5											2	2	2	3	3	0
128	664536834	Al-Hazzaa, Hazzaa M; Alahmadi, Mohammad A; Al-Sobayel, Hana I; Abahussain, Nada A; Qahwaji, Dina M; Musaiger, Abdulrahman O;	2014-01-08	S	Saudi Arabia	Alkhobar, Jeddah, Alriyadh	-	Public and Private	-	2009-2010	Oct-Nov	15-19	16.5	0.96	500	0	500	F	TD Riyadh	24	6.2	5	9	MPA	ATLS	Self-report	7	B	min/week	161.3	9.6											2	2	2	3	3	0
130	664536834	Al-Hazzaa, Hazzaa M; Alahmadi, Mohammad A; Al-Sobayel, Hana I; Abahussain, Nada A; Qahwaji, Dina M; Musaiger, Abdulrahman O;	2014-01-08	S	Saudi Arabia	Alkhobar, Jeddah, Alriyadh	-	Public and Private	-	2009-2010	Oct-Nov	15-19	16.6	1	364	0	364	F	TD Al-Khobar	23	5.4	5	8	VPA	ATLS	Self-report	7	B	min/week	49.7	4.8											2	2	2	3	3	0
132	664536834	Al-Hazzaa, Hazzaa M; Alahmadi, Mohammad A; Al-Sobayel, Hana I; Abahussain, Nada A; Qahwaji, Dina M; Musaiger, Abdulrahman O;	2014-01-08	S	Saudi Arabia	Alkhobar, Jeddah, Alriyadh	-	Public and Private	-	2009-2010	Oct-Nov	15-19	16.5	1	618	0	618	F	TD Jeddah	23.6	6.3	5	8	VPA	ATLS	Self-report	7	B	min/week	79.9	5.3											2	2	2	3	3	0
134	664536834	Al-Hazzaa, Hazzaa M; Alahmadi, Mohammad A; Al-Sobayel, Hana I; Abahussain, Nada A; Qahwaji, Dina M; Musaiger, Abdulrahman O;	2014-01-08	S	Saudi Arabia	Alkhobar, Jeddah, Alriyadh	-	Public and Private	-	2009-2010	Oct-Nov	15-19	16.5	0.96	500	0	500	F	TD Riyadh	24	6.2	5	8	VPA	ATLS	Self-report	7	B	min/week	70.9	4.2											2	2	2	3	3	0
136	664534660	Al-Hazzaa, Hazzaa M; Abahussain, Nada A; Al-Sobayel, Hana I; Qahwaji, Dina M; Musaiger, Abdulrahman O;	2011-01-01	S	Saudi Arabia	Alkhobar, Jeddah, Alriyadh	-	Public and private	-	2009	Oct-Nov	14-19	16.6	1	367	0	367	F	TD Al-Khobar	23	5.4	8		METs	ATLS	Self-report	7	B	total METs-min/week	9840	1298.3											3	2	2	3	3	0
138	664534660	Al-Hazzaa, Hazzaa M; Abahussain, Nada A; Al-Sobayel, Hana I; Qahwaji, Dina M; Musaiger, Abdulrahman O;	2011-01-01	S	Saudi Arabia	Alkhobar, Jeddah, Alriyadh	-	Public and private	-	2009	Oct-Nov	14-19	16.5	1.1	632	0	632	F	TD Jeddah	23.6	6.3	8		METs	ATLS	Self-report	7	B	total METs-min/week	1370.9	1565.9											3	2	2	3	3	0
140	664534660	Al-Hazzaa, Hazzaa M; Abahussain, Nada A; Al-Sobayel, Hana I; Qahwaji, Dina M; Musaiger, Abdulrahman O;	2011-01-01	S	Saudi Arabia	Alkhobar, Jeddah, Alriyadh	-	Public and private	-	2009	Oct-Nov	14-19	16.5	1	508	0	508	F	TD Riyadh	24	6.2	8		METs	ATLS	Self-report	7	B	total METs-min/week	1171.4	1303											3	2	2	3	3	0
142	664534660	Al-Hazzaa, Hazzaa M; Abahussain, Nada A; Al-Sobayel, Hana I; Qahwaji, Dina M; Musaiger, Abdulrahman O;	2011-01-01	S	Saudi Arabia	Alkhobar, Jeddah, Alriyadh	-	Public and private	-	2009	Oct-Nov	14-19	16.6	1	367	0	367	F	TD Al-Khobar	23	5.4	8	21	MPA METs	ATLS	Self-report	7	B	total METs-min/week	735.3	878.5											3	2	2	3	3	0
144	664534660	Al-Hazzaa, Hazzaa M; Abahussain, Nada A; Al-Sobayel, Hana I; Qahwaji, Dina M; Musaiger, Abdulrahman O;	2011-01-01	S	Saudi Arabia	Alkhobar, Jeddah, Alriyadh	-	Public and private	-	2009	Oct-Nov	14-19	16.5	1.1	632	0	632	F	TD Jeddah	23.6	6.3	8	21	MPA METs	ATLS	Self-report	7	B	total METs-min/week	799.8	869.6											3	2	2	3	3	0
146	664534660	Al-Hazzaa, Hazzaa M; Abahussain, Nada A; Al-Sobayel, Hana I; Qahwaji, Dina M; Musaiger, Abdulrahman O;	2011-01-01	S	Saudi Arabia	Alkhobar, Jeddah, Alriyadh	-	Public and private	-	2009	Oct-Nov	14-19	16.5	1	508	0	508	F	TD Riyadh	24	6.2	8	21	MPA METs	ATLS	Self-report	7	B	total METs-min/week	698.5	882.7											3	2	2	3	3	0
148	664534660	Al-Hazzaa, Hazzaa M; Abahussain, Nada A; Al-Sobayel, Hana I; Qahwaji, Dina M; Musaiger, Abdulrahman O;	2011-01-01	S	Saudi Arabia	Alkhobar, Jeddah, Alriyadh	-	Public and private	-	2009	Oct-Nov	14-19	16.6	1	367	0	367	F	TD Al-Khobar	23	5.4	8	22	VPA METs	ATLS	Self-report	7	B	total METs-min/week	406.1	726.4											3	2	2	3	3	0
150	664534660	Al-Hazzaa, Hazzaa M; Abahussain, Nada A; Al-Sobayel, Hana I; Qahwaji, Dina M; Musaiger, Abdulrahman O;	2011-01-01	S	Saudi Arabia	Alkhobar, Jeddah, Alriyadh	-	Public and private	-	2009	Oct-Nov	14-19	16.5	1.1	632	0	632	F	TD Jeddah	23.6	6.3	8	22	VPA METs	ATLS	Self-report	7	B	total METs-min/week	625.9	1032.5											3	2	2	3	3	0
152	664534660	Al-Hazzaa, Hazzaa M; Abahussain, Nada A; Al-Sobayel, Hana I; Qahwaji, Dina M; Musaiger, Abdulrahman O;	2011-01-01	S	Saudi Arabia	Alkhobar, Jeddah, Alriyadh	-	Public and private	-	2009	Oct-Nov	14-19	16.5	1	508	0	508	F	TD Riyadh	24	6.2	8	22	VPA METs	ATLS	Self-report	7	B	total METs-min/week	568.2	742.2											3	2	2	3	3	0
154	664534660	Al-Hazzaa, Hazzaa M; Abahussain, Nada A; Al-Sobayel, Hana I; Qahwaji, Dina M; Musaiger, Abdulrahman O;	2011-01-01	S	Saudi Arabia	Alkhobar, Jeddah, Alriyadh	-	Public and private	-	2009	Oct-Nov	14-19	16.6	1	367	0	367	F	TD Al-Khobar	23	5.4											1	1	TV viewing	ATLS	Sel-report	7	B	h/d	3.64	2.4	2	2	2	3	3	0
156	664534660	Al-Hazzaa, Hazzaa M; Abahussain, Nada A; Al-Sobayel, Hana I; Qahwaji, Dina M; Musaiger, Abdulrahman O;	2011-01-01	S	Saudi Arabia	Alkhobar, Jeddah, Alriyadh	-	Public and private	-	2009	Oct-Nov	14-19	16.5	1.1	632	0	632	F	TD Jeddah	23.6	6.3											1	1	TV viewing	ATLS	Sel-report	7	B	h/d	3.1	2.2	2	2	2	3	3	0
158	664534660	Al-Hazzaa, Hazzaa M; Abahussain, Nada A; Al-Sobayel, Hana I; Qahwaji, Dina M; Musaiger, Abdulrahman O;	2011-01-01	S	Saudi Arabia	Alkhobar, Jeddah, Alriyadh	-	Public and private	-	2009	Oct-Nov	14-19	16.5	1	508	0	508	F	TD Riyadh	24	6.2											1	1	TV viewing	ATLS	Sel-report	7	B	h/d	2.75	2	2	2	2	3	3	0
160	664534660	Al-Hazzaa, Hazzaa M; Abahussain, Nada A; Al-Sobayel, Hana I; Qahwaji, Dina M; Musaiger, Abdulrahman O;	2011-01-01	S	Saudi Arabia	Alkhobar, Jeddah, Alriyadh	-	Public and private	-	2009	Oct-Nov	14-19	16.6	1	367	0	367	F	TD Al-Khobar	23	5.4											2	4	Computer use	ATLS	Sel-report	7	B	h/d	3.27	2.7	2	2	2	3	3	0
162	664534660	Al-Hazzaa, Hazzaa M; Abahussain, Nada A; Al-Sobayel, Hana I; Qahwaji, Dina M; Musaiger, Abdulrahman O;	2011-01-01	S	Saudi Arabia	Alkhobar, Jeddah, Alriyadh	-	Public and private	-	2009	Oct-Nov	14-19	16.5	1.1	632	0	632	F	TD Jeddah	23.6	6.3											2	4	Computer use	ATLS	Sel-report	7	B	h/d	3.43	2.7	2	2	2	3	3	0
164	664534660	Al-Hazzaa, Hazzaa M; Abahussain, Nada A; Al-Sobayel, Hana I; Qahwaji, Dina M; Musaiger, Abdulrahman O;	2011-01-01	S	Saudi Arabia	Alkhobar, Jeddah, Alriyadh	-	Public and private	-	2009	Oct-Nov	14-19	16.5	1	508	0	508	F	TD Riyadh	24	6.2											2	4	Computer use	ATLS	Sel-report	7	B	h/d	3.7	2.5	2	2	2	3	3	0
166	664535280	Al-Hazzaa, Hazzaa M; Abahussain, Nada A; Al-Sobayel, Hana I; Qahwaji, Dina M; Musaiger, Abdulrahman O;	2012-01-01	S	Saudi Arabia	Alkhobar, Jeddah, Alriyadh	-	Public and private	-	2009	Oct-Nov	14-19	16.5	1	Female	0	Female	F	TD normal weight	20.2	2.5	8		METs	ATLS	Self-report	7	B	METs/min/week	1194	1413.9											3	2	2	3	3	0
168	664535280	Al-Hazzaa, Hazzaa M; Abahussain, Nada A; Al-Sobayel, Hana I; Qahwaji, Dina M; Musaiger, Abdulrahman O;	2012-01-01	S	Saudi Arabia	Alkhobar, Jeddah, Alriyadh	-	Public and private	-	2009	Oct-Nov	14-19	16.5	1.1	Female	0	Female	F	TD overweight	26.6	1.5	8		METs	ATLS	Self-report	7	B	METs/min/week	1280.3	1512.3											3	2	2	3	3	0
170	664535280	Al-Hazzaa, Hazzaa M; Abahussain, Nada A; Al-Sobayel, Hana I; Qahwaji, Dina M; Musaiger, Abdulrahman O;	2012-01-01	S	Saudi Arabia	Alkhobar, Jeddah, Alriyadh	-	Public and private	-	2009	Oct-Nov	14-19	16.6	1.1	Female	0	Female	F	TD obese	34.9	6	8		METs	ATLS	Self-report	7	B	METs/min/week	1202.4	1363.8											3	2	2	3	3	0
172	664535280	Al-Hazzaa, Hazzaa M; Abahussain, Nada A; Al-Sobayel, Hana I; Qahwaji, Dina M; Musaiger, Abdulrahman O;	2012-01-01	S	Saudi Arabia	Alkhobar, Jeddah, Alriyadh	-	Public and private	-	2009	Oct-Nov	14-19	16.5	1	Female	0	Female	F	TD normal weight	20.2	2.5	8	21	MPA METs	ATLS	Self-report	7	B	METs/min/week	721.3	833.6											3	2	2	3	3	0
174	664535280	Al-Hazzaa, Hazzaa M; Abahussain, Nada A; Al-Sobayel, Hana I; Qahwaji, Dina M; Musaiger, Abdulrahman O;	2012-01-01	S	Saudi Arabia	Alkhobar, Jeddah, Alriyadh	-	Public and private	-	2009	Oct-Nov	14-19	16.5	1.1	Female	0	Female	F	TD overweight	26.6	1.5	8	21	MPA METs	ATLS	Self-report	7	B	METs/min/week	826.1	909.4											3	2	2	3	3	0
176	664535280	Al-Hazzaa, Hazzaa M; Abahussain, Nada A; Al-Sobayel, Hana I; Qahwaji, Dina M; Musaiger, Abdulrahman O;	2012-01-01	S	Saudi Arabia	Alkhobar, Jeddah, Alriyadh	-	Public and private	-	2009	Oct-Nov	14-19	16.6	1.1	Female	0	Female	F	TD obese	34.9	6	8	21	MPA METs	ATLS	Self-report	7	B	METs/min/week	791.4	1005.6											3	2	2	3	3	0
178	664535280	Al-Hazzaa, Hazzaa M; Abahussain, Nada A; Al-Sobayel, Hana I; Qahwaji, Dina M; Musaiger, Abdulrahman O;	2012-01-01	S	Saudi Arabia	Alkhobar, Jeddah, Alriyadh	-	Public and private	-	2009	Oct-Nov	14-19	16.5	1	Female	0	Female	F	TD normal weight	20.2	2.5	8	22	VPA METs	ATLS	Self-report	7	B	METs/min/week	564.7	910.6											3	2	2	3	3	0
180	664535280	Al-Hazzaa, Hazzaa M; Abahussain, Nada A; Al-Sobayel, Hana I; Qahwaji, Dina M; Musaiger, Abdulrahman O;	2012-01-01	S	Saudi Arabia	Alkhobar, Jeddah, Alriyadh	-	Public and private	-	2009	Oct-Nov	14-19	16.5	1.1	Female	0	Female	F	TD overweight	26.6	1.5	8	22	VPA METs	ATLS	Self-report	7	B	METs/min/week	574.9	924.9											3	2	2	3	3	0
182	664535280	Al-Hazzaa, Hazzaa M; Abahussain, Nada A; Al-Sobayel, Hana I; Qahwaji, Dina M; Musaiger, Abdulrahman O;	2012-01-01	S	Saudi Arabia	Alkhobar, Jeddah, Alriyadh	-	Public and private	-	2009	Oct-Nov	14-19	16.6	1.1	Female	0	Female	F	TD obese	34.9	6	8	22	VPA METs	ATLS	Self-report	7	B	METs/min/week	482.3	625.7											3	2	2	3	3	0
184	664535280	Al-Hazzaa, Hazzaa M; Abahussain, Nada A; Al-Sobayel, Hana I; Qahwaji, Dina M; Musaiger, Abdulrahman O;	2012-01-01	S	Saudi Arabia	Alkhobar, Jeddah, Alriyadh	-	Public and private	-	2009	Oct-Nov	14-19	16.5	1	Female	0	Female	F	TD normal weight	20.2	2.5											4		screen time	ATLS	Self-report	7	B	hours/day	6.6	3.6	2	2	2	3	3	0
186	664535280	Al-Hazzaa, Hazzaa M; Abahussain, Nada A; Al-Sobayel, Hana I; Qahwaji, Dina M; Musaiger, Abdulrahman O;	2012-01-01	S	Saudi Arabia	Alkhobar, Jeddah, Alriyadh	-	Public and private	-	2009	Oct-Nov	14-19	16.5	1.1	Female	0	Female	F	TD overweight	26.6	1.5											4		screen time	ATLS	Self-report	7	B	hours/day	6.53	3.3	2	2	2	3	3	0
188	664535280	Al-Hazzaa, Hazzaa M; Abahussain, Nada A; Al-Sobayel, Hana I; Qahwaji, Dina M; Musaiger, Abdulrahman O;	2012-01-01	S	Saudi Arabia	Alkhobar, Jeddah, Alriyadh	-	Public and private	-	2009	Oct-Nov	14-19	16.6	1.1	Female	0	Female	F	TD obese	34.9	6											4		screen time	ATLS	Self-report	7	B	hours/day	6.56	3.9	2	2	2	3	3	0
196	664537247	Al-Hazzaa, Al-Rasheedi	2007-01-05	O	Saudi Arabia	Jeddah	U	Public and private schools	-	2006	April-May	3.4-6.4	5.17	0.87	115	0	115	F	TD	15.9	2.3	1		Steps	Pedometer Digi Walker	Objective	3	Wd	Steps/d	5954.3	5190.3											3	3	3	3	3	2
199	664537247	Al-Hazzaa, Al-Rasheedi	2007-01-05	S	Saudi Arabia	Jeddah	U	Public and private schools	-	2006	April-May	3.4-6.4	5.17	0.87	115	0	115	F	TD	15.9	2.3											1	1	TV per day	Q	Parental Q	-	-	mins/d	147.7	62	2	1	3	3	3	2
202	664537553	Al-Hazzaa, Al-Sobayel, Musaiger	2011-01-10	O	Saudi Arabia	Riyadh	U	Public and private schools	-	-	-	-	16.3	1.2	36	0	36	F	TD	23.9	5.5	1		Steps	Pedometer - Digi walker SW 701	Objective	3	Wd	Steps/d	6164	3482											3	3	3	0	3	3
206	664537553	Al-Hazzaa, Al-Sobayel, Musaiger	2011-01-15	S	Saudi Arabia	Riyadh	U	Public and private schools	-	-	-	-	16.3	1.2	36	0	36	F	TD	23.9	5.5	5		Time all activities	ATLS	self-report	7	B	mins/week	358.5	426.5											3	2	3	0	3	3
207	664537553	Al-Hazzaa, Al-Sobayel, Musaiger	2011-01-16	S	Saudi Arabia	Riyadh	U	Public and private schools	-	-	-	-	16.3	1.2	36	0	36	F	TD	23.9	5.5	5	9	Time Moderate activities	ATLS	self-report	7	B	mins/week	267	323.9											3	2	3	0	3	3
208	664537553	Al-Hazzaa, Al-Sobayel, Musaiger	2011-01-17	S	Saudi Arabia	Riyadh	U	Public and private schools	-	-	-	-	16.3	1.2	36	0	36	F	TD	23.9	5.5	5	8	Time Vigorous activities	ATLS	self-report	7	B	mins/week	89.4	143.6											3	2	3	0	3	3
209	664535412	Alhusaini, Adel A; Melam, Ganeswara Rao; Buragadda, Syamala;	2020-01-03	S	Saudi Arabia	Riyadh	-	-	-	2015-2016	From August 2015-2016'	9-16	11.1	1.32	65	0	65	F	TD India	19.7	4.07											6	12	total sedentary time	Questionnaire	Self-report	7	U	hours/day	5.5	2.3	2	1	1	2	3	0
210	664535412	Alhusaini, Adel A; Melam, Ganeswara Rao; Buragadda, Syamala;	2020-01-03	S	Saudi Arabia	Riyadh	-	-	-	2015-2016	From August 2015-2016'	9-16	13	1.64	88	0	88	F	TD Pakistan	21.2	4.83											6	12	total sedentary time	Questionnaire	Self-report	7	U	hours/day	6.6	2.79	2	1	1	2	3	0
211	664535412	Alhusaini, Adel A; Melam, Ganeswara Rao; Buragadda, Syamala;	2020-01-03	S	Saudi Arabia	Riyadh	-	-	-	2015-2016	From August 2015-2016'	9-16	12.5	1.56	50	0	50	F	TD Egypt	21.9	4.22											6	12	total sedentary time	Questionnaire	Self-report	7	U	hours/day	6.9	3.24	2	1	1	2	3	0
212	664535412	Alhusaini, Adel A; Melam, Ganeswara Rao; Buragadda, Syamala;	2020-01-03	S	Saudi Arabia	Riyadh	-	-	-	2015-2016	From August 2015-2016'	9-16	12.2	1.43	49	0	49	F	TD Sudan	21.3	5.27											6	12	total sedentary time	Questionnaire	Self-report	7	U	hours/day	6.7	3.2	2	1	1	2	3	0
213	664535412	Alhusaini, Adel A; Melam, Ganeswara Rao; Buragadda, Syamala;	2020-01-03	S	Saudi Arabia	Riyadh	-	-	-	2015-2016	From August 2015-2016'	9-16	12.2	1.4	23	0	23	F	TD Others	20.5	4.52											6	12	total sedentary time	Questionnaire	Self-report	7	U	hours/day	6.7	3.04	2	1	1	2	3	0
214	664535412	Alhusaini, Adel A; Melam, Ganeswara Rao; Buragadda, Syamala;	2020-01-03	S	Saudi Arabia	Riyadh	-	-	-	2015-2016	From August 2015-2016'	9-16	11.1	1.32	65	0	65	F	TD India	19.7	4.07											3	7	Screen time (TV+PC)	Questionnaire	Self-report	7	U	hours/day	2.6	1.25	2	1	1	2	3	0
215	664535412	Alhusaini, Adel A; Melam, Ganeswara Rao; Buragadda, Syamala;	2020-01-03	S	Saudi Arabia	Riyadh	-	-	-	2015-2016	From August 2015-2016'	9-16	13	1.64	88	0	88	F	TD Pakistan	21.2	4.83											3	7	Screen time (TV+PC)	Questionnaire	Self-report	7	U	hours/day	3.7	2.5	2	1	1	2	3	0
216	664535412	Alhusaini, Adel A; Melam, Ganeswara Rao; Buragadda, Syamala;	2020-01-03	S	Saudi Arabia	Riyadh	-	-	-	2015-2016	From August 2015-2016'	9-16	12.5	1.56	50	0	50	F	TD Egypt	21.9	4.22											3	7	Screen time (TV+PC)	Questionnaire	Self-report	7	U	hours/day	4	4.76	2	1	1	2	3	0
217	664535412	Alhusaini, Adel A; Melam, Ganeswara Rao; Buragadda, Syamala;	2020-01-03	S	Saudi Arabia	Riyadh	-	-	-	2015-2016	From August 2015-2016'	9-16	12.2	1.43	49	0	49	F	TD Sudan	21.3	5.27											3	7	Screen time (TV+PC)	Questionnaire	Self-report	7	U	hours/day	3.8	3.1	2	1	1	2	3	0
218	664535412	Alhusaini, Adel A; Melam, Ganeswara Rao; Buragadda, Syamala;	2020-01-03	S	Saudi Arabia	Riyadh	-	-	-	2015-2016	From August 2015-2016'	9-16	12.2	1.4	23	0	23	F	TD Others	20.5	4.52											3	7	Screen time (TV+PC)	Questionnaire	Self-report	7	U	hours/day	3.6	2.35	2	1	1	2	3	0
268	664535430	Aliss, Eman M; Sutaih, Rima H; Kamfar, Hayat Z; Alagha, Abdulmoeen E; Marzouki, Zuhair M;	01/012/2020	S	Saudi Arabia	Jeddah	-	Public and private schools	-	-	-	5-15	8.7	0.2	68	0	68	F	TD children	22.7	0.8	6		Total MET score	IPAQ-SF-A	self-report	7	B	min/week	1824.7	234.6											3	2	2	0	0	0
270	664535430	Aliss, Eman M; Sutaih, Rima H; Kamfar, Hayat Z; Alagha, Abdulmoeen E; Marzouki, Zuhair M;	01/012/2020	S	Saudi Arabia	Jeddah	-	Public and private schools	-	-	-	5-15	14.7	0.2	14	0	14	F	TD Adolescents	23.9	1.3	6		Total MET score	IPAQ-SF-A	self-report	7	B	min/week	977.1	410.7											3	2	2	0	0	0
272	664535430	Aliss, Eman M; Sutaih, Rima H; Kamfar, Hayat Z; Alagha, Abdulmoeen E; Marzouki, Zuhair M;	01/012/2020	S	Saudi Arabia	Jeddah	-	Public and private schools	-	-	-	5-15	8.7	0.2	68	0	68	F	TD children	22.7	0.8											1	1	TV viewing	Questionnaire	Self-report	-	-	min/d	133.2	10.9	1	1	2	0	0	0
274	664535430	Aliss, Eman M; Sutaih, Rima H; Kamfar, Hayat Z; Alagha, Abdulmoeen E; Marzouki, Zuhair M;	01/012/2020	S	Saudi Arabia	Jeddah	-	Public and private schools	-	-	-	5-15	14.7	0.2	14	0	14	F	TD Adolescents	23.9	1.3											1	1	TV viewing	Questionnaire	Self-report	-	-	min/d	124.3	4.29	1	1	2	0	0	0
276	664535430	Aliss, Eman M; Sutaih, Rima H; Kamfar, Hayat Z; Alagha, Abdulmoeen E; Marzouki, Zuhair M;	01/012/2020	S	Saudi Arabia	Jeddah	-	Public and private schools	-	-	-	5-15	8.7	0.2	68	0	68	F	TD children	22.7	0.8											4		Electronic use	Questionnaire	Self-report	-	-	min/d	8407	6.32	1	1	2	0	0	0
278	664535430	Aliss, Eman M; Sutaih, Rima H; Kamfar, Hayat Z; Alagha, Abdulmoeen E; Marzouki, Zuhair M;	01/012/2020	S	Saudi Arabia	Jeddah	-	Public and private schools	-	-	-	5-15	14.7	0.2	14	0	14	F	TD Adolescents	23.9	1.3											4		Electronic use	Questionnaire	Self-report	-	-	min/d	64.3	15.9	1	1	2	0	0	0
280	664535430	Aliss, Eman M; Sutaih, Rima H; Kamfar, Hayat Z; Alagha, Abdulmoeen E; Marzouki, Zuhair M;	01/012/2020	S	Saudi Arabia	Jeddah	-	Public and private schools	-	-	-	5-15	8.7	0.2	68	0	68	F	TD children	22.7	0.8											6	17	Desk work	Questionnaire	Self-report	-	-	min/d	457.9	9.3	1	1	2	0	0	0
282	664535430	Aliss, Eman M; Sutaih, Rima H; Kamfar, Hayat Z; Alagha, Abdulmoeen E; Marzouki, Zuhair M;	01/012/2020	S	Saudi Arabia	Jeddah	-	Public and private schools	-	-	-	5-15	14.7	0.2	14	0	14	F	TD Adolescents	23.9	1.3											6	17	Desk work	Questionnaire	Self-report	-	-	min/d	480	0	1	1	2	0	0	0
284	664534402	Al-Kutbe, et al.	2017-01-06	O	Saudi Arabia	Makkah	U	Mixed	-	2014	Jan-May	8-11	-	-	42	0	42	F	TD Healthy Weight	-	-	3	2	Total EE	Accelerometer - ActiGraph wGT3X-BT	Objective	4	2Wd+2Wend	kcal/d	1602.9	220.6											3	3	3	3	2	1
285	664534402	Al-Kutbe, et al.	2017-01-06	O	Saudi Arabia	Makkah	U	Mixed	-	2014	Jan-May	8-11	-	-	42	0	42	F	TD Healthy Weight	-	-											6	12	Sedentary PA	Accelerometer - ActiGraph wGT3X-BT	Objective	4	2Wd+2Wend	mins/d	442.3	173.2	3	3	3	3	2	1
286	664534402	Al-Kutbe, et al.	2017-01-06	O	Saudi Arabia	Makkah	U	Mixed	-	2014	Jan-May	8-11	-	-	42	0	42	F	TD Healthy Weight	-	-	5	10	Light PA	Accelerometer - ActiGraph wGT3X-BT	Objective	4	2Wd+2Wend	mins/d	366.9	98.4											3	3	3	3	2	1
287	664534402	Al-Kutbe, et al.	2017-01-06	O	Saudi Arabia	Makkah	U	Mixed	-	2014	Jan-May	8-11	-	-	42	0	42	F	TD Healthy Weight	-	-	5	9	Moderate PA	Accelerometer - ActiGraph wGT3X-BT	Objective	4	2Wd+2Wend	mins/d	17.3	8.8											3	3	3	3	2	1
288	664534402	Al-Kutbe, et al.	2017-01-06	O	Saudi Arabia	Makkah	U	Mixed	-	2014	Jan-May	8-11	-	-	42	0	42	F	TD Healthy Weight	-	-	5	8	VPA	Accelerometer - ActiGraph wGT3X-BT	Objective	4	2Wd+2Wend	mins/d	3.7	3											3	3	3	3	2	1
289	664534402	Al-Kutbe, et al.	2017-01-06	O	Saudi Arabia	Makkah	U	Mixed	-	2014	Jan-May	8-11	-	-	42	0	42	F	TD Healthy Weight	-	-	5	7	MVPA	Accelerometer - ActiGraph wGT3X-BT	Objective	4	2Wd+2Wend	mins/d	20.9	11.2											3	3	3	3	2	1
290	664534402	Al-Kutbe, et al.	2017-01-06	O	Saudi Arabia	Makkah	U	Mixed	-	2014	Jan-May	8-11	-	-	42	0	42	F	TD Healthy Weight	-	-	1		Steps	Accelerometer - ActiGraph wGT3X-BT	Objective	4	2Wd+2Wend	Steps/d	6773	1788											3	3	3	3	2	1
291	664534402	Al-Kutbe, et al.	2017-01-06	O	Saudi Arabia	Makkah	U	Mixed	-	2014	Jan-May	8-11	-	-	7	0	7	F	TD Under weight	-	-	3	2	Total EE	Accelerometer - ActiGraph wGT3X-BT		4	2Wd+2Wend	kcal/d	1501.8	130.7											3	3	3	3	2	1
292	664534402	Al-Kutbe, et al.	2017-01-06	O	Saudi Arabia	Makkah	U	Mixed	-	2014	Jan-May	8-11	-	-	7	0	7	F	TD Under weight	-	-											6	12	Sedentary PA	Accelerometer - ActiGraph wGT3X-BT	Objective	4	2Wd+2Wend	mins/d	426.07	138.99	3	3	3	3	2	1
293	664534402	Al-Kutbe, et al.	2017-01-06	O	Saudi Arabia	Makkah	U	Mixed	-	2014	Jan-May	8-11	-	-	7	0	7	F	TD Under weight	-	-	5	10	Light PA	Accelerometer - ActiGraph wGT3X-BT	Objective	4	2Wd+2Wend	mins/d	335.64	95.15											3	3	3	3	2	1
294	664534402	Al-Kutbe, et al.	2017-01-06	O	Saudi Arabia	Makkah	U	Mixed	-	2014	Jan-May	8-11	-	-	7	0	7	F	TD Under weight	-	-	5	9	Moderate PA	Accelerometer - ActiGraph wGT3X-BT	Objective	4	2Wd+2Wend	mins/d	18.1	11.21											3	3	3	3	2	1
295	664534402	Al-Kutbe, et al.	2017-01-06	O	Saudi Arabia	Makkah	U	Mixed	-	2014	Jan-May	8-11	-	-	7	0	7	F	TD Under weight	-	-	5	8	VPA	Accelerometer - ActiGraph wGT3X-BT	Objective	4	2Wd+2Wend	mins/d	4.42	6.31											3	3	3	3	2	1
296	664534402	Al-Kutbe, et al.	2017-01-06	O	Saudi Arabia	Makkah	U	Mixed	-	2014	Jan-May	8-11	-	-	7	0	7	F	TD Under weight	-	-	5	7	MVPA	Accelerometer - ActiGraph wGT3X-BT	Objective	4	2Wd+2Wend	mins/d	22.53	16.5											3	3	3	3	2	1
297	664534402	Al-Kutbe, et al.	2017-01-06	O	Saudi Arabia	Makkah	U	Mixed	-	2014	Jan-May	8-11	-	-	7	0	7	F	TD Under weight	-	-	1		Steps	Accelerometer - ActiGraph wGT3X-BT	Objective	4	2Wd+2Wend	Steps/d	6406	2806											3	3	3	3	2	1
298	664534402	Al-Kutbe, et al.	2017-01-06	O	Saudi Arabia	Makkah	U	Mixed	-	2014	Jan-May	8-11	-	-	10	0	10	F	TD Overweight	-	-	3	2	Total EE	Accelerometer - ActiGraph wGT3X-BT		4	2Wd+2Wend	kcal/d	1725.4	218.9											3	3	3	3	2	1
299	664534402	Al-Kutbe, et al.	2017-01-06	O	Saudi Arabia	Makkah	U	Mixed	-	2014	Jan-May	8-11	-	-	10	0	10	F	TD Overweight	-	-											6	12	Sedentary PA	Accelerometer - ActiGraph wGT3X-BT	Objective	4	2Wd+2Wend	mins/d	513.55	186.37	3	3	3	3	2	1
300	664534402	Al-Kutbe, et al.	2017-01-06	O	Saudi Arabia	Makkah	U	Mixed	-	2014	Jan-May	8-11	-	-	10	0	10	F	TD Overweight	-	-	5	10	Light PA	Accelerometer - ActiGraph wGT3X-BT	Objective	4	2Wd+2Wend	mins/d	392.57	115.91											3	3	3	3	2	1
301	664534402	Al-Kutbe, et al.	2017-01-06	O	Saudi Arabia	Makkah	U	Mixed	-	2014	Jan-May	8-11	-	-	10	0	10	F	TD Overweight	-	-	5	9	Moderate PA	Accelerometer - ActiGraph wGT3X-BT	Objective	4	2Wd+2Wend	mins/d	14.9	7.91											3	3	3	3	2	1
302	664534402	Al-Kutbe, et al.	2017-01-06	O	Saudi Arabia	Makkah	U	Mixed	-	2014	Jan-May	8-11	-	-	10	0	10	F	TD Overweight	-	-	5	8	VPA	Accelerometer - ActiGraph wGT3X-BT	Objective	4	2Wd+2Wend	mins/d	1.5	1.2											3	3	3	3	2	1
303	664534402	Al-Kutbe, et al.	2017-01-06	O	Saudi Arabia	Makkah	U	Mixed	-	2014	Jan-May	8-11	-	-	10	0	10	F	TD Overweight	-	-	5	7	MVPA	Accelerometer - ActiGraph wGT3X-BT	Objective	4	2Wd+2Wend	mins/d	18.6	7.5											3	3	3	3	2	1
304	664534402	Al-Kutbe, et al.	2017-01-06	O	Saudi Arabia	Makkah	U	Mixed	-	2014	Jan-May	8-11	-	-	10	0	10	F	TD Overweight	-	-	1		Steps	Accelerometer - ActiGraph wGT3X-BT	Objective	4	2Wd+2Wend	Steps/d	6097	2325											3	3	3	3	2	1
305	664534402	Al-Kutbe, et al.	2017-01-06	O	Saudi Arabia	Makkah	U	Mixed	-	2014	Jan-May	8-11	-	-	19	0	19	F	TD Obese	-	-	3	2	Total EE	Accelerometer - ActiGraph wGT3X-BT		4	2Wd+2Wend	kcal/d	1908.7	323.6											3	3	3	3	2	1
306	664534402	Al-Kutbe, et al.	2017-01-06	O	Saudi Arabia	Makkah	U	Mixed	-	2014	Jan-May	8-11	-	-	19	0	19	F	TD Obese	-	-											6	12	Sedentary PA	Accelerometer - ActiGraph wGT3X-BT	Objective	4	2Wd+2Wend	mins/d	466.44	156.9	3	3	3	3	2	1
307	664534402	Al-Kutbe, et al.	2017-01-06	O	Saudi Arabia	Makkah	U	Mixed	-	2014	Jan-May	8-11	-	-	19	0	19	F	TD Obese	-	-	5	10	Light PA	Accelerometer - ActiGraph wGT3X-BT	Objective	4	2Wd+2Wend	mins/d	302.18	98.74											3	3	3	3	2	1
308	664534402	Al-Kutbe, et al.	2017-01-06	O	Saudi Arabia	Makkah	U	Mixed	-	2014	Jan-May	8-11	-	-	19	0	19	F	TD Obese	-	-	5	9	Moderate PA	Accelerometer - ActiGraph wGT3X-BT	Objective	4	2Wd+2Wend	mins/d	16.22	6.89											3	3	3	3	2	1
309	664534402	Al-Kutbe, et al.	2017-01-06	O	Saudi Arabia	Makkah	U	Mixed	-	2014	Jan-May	8-11	-	-	19	0	19	F	TD Obese	-	-	5	8	VPA	Accelerometer - ActiGraph wGT3X-BT	Objective	4	2Wd+2Wend	mins/d	2.26	1.5											3	3	3	3	2	1
310	664534402	Al-Kutbe, et al.	2017-01-06	O	Saudi Arabia	Makkah	U	Mixed	-	2014	Jan-May	8-11	-	-	19	0	19	F	TD Obese	-	-	5	7	MVPA	Accelerometer - ActiGraph wGT3X-BT	Objective	4	2Wd+2Wend	mins/d	18.4	7.7											3	3	3	3	2	1
311	664534402	Al-Kutbe, et al.	2017-01-06	O	Saudi Arabia	Makkah	U	Mixed	-	2014	Jan-May	8-11	-	-	19	0	19	F	TD Obese	-	-	1		Steps	Accelerometer - ActiGraph wGT3X-BT	Objective	4	2Wd+2Wend	Steps/d	5969	1787											3	3	3	3	2	1
313	664534486	Allafi, Ahmad; Al-Haifi, Ahmad R.; Al-Fayez, Mohammad A.; Al-Athari, Buthaina I.; Al-Ajmi, Fahhad A.; Al-Hazzaa, Hazzaa M.; Musaiger, Abdulrahman O.; Ahmed, Faruk;	2014-01-01	S	Kuwait	All governates	-	public and private	-	2009	Oct-Dec	14-19	16.2	95%CI (16.0-16.3)	443	0	443	F	TD	25.1	95%CI (24.5-25.7)	8	20	PA Total	ATLS	self-report	7	B	METs-min/week	1865.5	95%CI (1725.4-2016.9)											3	2	1	3	3	0
315	664534486	Allafi, Ahmad; Al-Haifi, Ahmad R.; Al-Fayez, Mohammad A.; Al-Athari, Buthaina I.; Al-Ajmi, Fahhad A.; Al-Hazzaa, Hazzaa M.; Musaiger, Abdulrahman O.; Ahmed, Faruk;	2014-01-01	S	Kuwait	All governates	-	public and private	-	2009	Oct-Dec	14-19	16.2	95%CI (16.0-16.3)	443	0	443	F	TD	25.1	95%CI (24.5-25.7)	5	9	MPA time	ATLS	self-report	7	B	h/week	2.9	95%CI (2.4-3.3)											3	2	1	3	3	0
317	664534486	Allafi, Ahmad; Al-Haifi, Ahmad R.; Al-Fayez, Mohammad A.; Al-Athari, Buthaina I.; Al-Ajmi, Fahhad A.; Al-Hazzaa, Hazzaa M.; Musaiger, Abdulrahman O.; Ahmed, Faruk;	2014-01-01	S	Kuwait	All governates	-	public and private	-	2009	Oct-Dec	14-19	16.2	95%CI (16.0-16.3)	443	0	443	F	TD	25.1	95%CI (24.5-25.7)	8	21	MPA METs	ATLS	self-report	7	B	METs-min/week	878	95%CI (824.7-931.2)											3	2	1	3	3	0
319	664534486	Allafi, Ahmad; Al-Haifi, Ahmad R.; Al-Fayez, Mohammad A.; Al-Athari, Buthaina I.; Al-Ajmi, Fahhad A.; Al-Hazzaa, Hazzaa M.; Musaiger, Abdulrahman O.; Ahmed, Faruk;	2014-01-01	S	Kuwait	All governates	-	public and private	-	2009	Oct-Dec	14-19	16.2	95%CI (16.0-16.3)	443	0	443	F	TD	25.1	95%CI (24.5-25.7)	5	8	VPA time	ATLS	self-report	7	B	h/week	0.12	95%CI (0.01-1.20)											3	2	1	3	3	0
321	664534486	Allafi, Ahmad; Al-Haifi, Ahmad R.; Al-Fayez, Mohammad A.; Al-Athari, Buthaina I.; Al-Ajmi, Fahhad A.; Al-Hazzaa, Hazzaa M.; Musaiger, Abdulrahman O.; Ahmed, Faruk;	2014-01-01	S	Kuwait	All governates	-	public and private	-	2009	Oct-Dec	14-19	16.2	95%CI (16.0-16.3)	443	0	443	F	TD	25.1	95%CI (24.5-25.7)	8	22	VPA METs	ATLS	self-report	7	B	METs-min/week	998.9	95%CI (900.3-1108.2)											3	2	1	3	3	0
323	664534486	Allafi, Ahmad; Al-Haifi, Ahmad R.; Al-Fayez, Mohammad A.; Al-Athari, Buthaina I.; Al-Ajmi, Fahhad A.; Al-Hazzaa, Hazzaa M.; Musaiger, Abdulrahman O.; Ahmed, Faruk;	2014-01-01	S	Kuwait	All governates	-	public and private	-	2009	Oct-Dec	14-19	16.2	95%CI (16.0-16.3)	443	0	443	F	TD	25.1	95%CI (24.5-25.7)											1	1	TV viewing	ATLS	self-report	7	B	hrs/day	3.9	95%CI (3.7-4.1)	2	2	1	3	3	0
325	664534486	Allafi, Ahmad; Al-Haifi, Ahmad R.; Al-Fayez, Mohammad A.; Al-Athari, Buthaina I.; Al-Ajmi, Fahhad A.; Al-Hazzaa, Hazzaa M.; Musaiger, Abdulrahman O.; Ahmed, Faruk;	2014-01-01	S	Kuwait	All governates	-	public and private	-	2009	Oct-Dec	14-19	16.2	95%CI (16.0-16.3)	443	0	443	F	TD	25.1	95%CI (24.5-25.7)											2	4	Computer use	ATLS	self-report	7	B	hrs/day	4.1	95%CI (3.9-4.4)	2	2	1	3	3	0
327	664534486	Allafi, Ahmad; Al-Haifi, Ahmad R.; Al-Fayez, Mohammad A.; Al-Athari, Buthaina I.; Al-Ajmi, Fahhad A.; Al-Hazzaa, Hazzaa M.; Musaiger, Abdulrahman O.; Ahmed, Faruk;	2014-01-01	S	Kuwait	All governates	-	public and private	-	2009	Oct-Dec	14-19	16.2	95%CI (16.0-16.3)	443	0	443	F	TD	25.1	95%CI (24.5-25.7)											6	12	Total sedentary activity	ATLS	self-report	7	B	hrs/day	8	95%CI (7.7-8.3)	2	2	1	3	3	0
329	664536870	Al-Nakeeb, Yahya; Lyons, Mark; Collins, Peter; Al-Nuaim, Anwar; Al-Hazzaa, Hazzaa; Duncan, Michael J; Nevill, Alan;	2012-01-04	S	Saudi Arabia	Al-Ahsa	Urban and rural	-	-	-	-	15-17	16.51	0.68	538	0	538	F	TD Al-Ahsa	24.14	7.09	8		Total METs-min/week	ATLS	self-report	7	B	METs-min/week	565	630											3	2	3	0	3	0
331	664536870	Al-Nakeeb, Yahya; Lyons, Mark; Collins, Peter; Al-Nuaim, Anwar; Al-Hazzaa, Hazzaa; Duncan, Michael J; Nevill, Alan;	2012-01-04	S	Saudi Arabia	Al-Ahsa	Urban and rural	-	-	-	-	15-17	16.51	0.68	538	0	538	F	TD Al-Ahsa	24.14	7.09	8	22	VPA METs-min/week	ATLS	self-report	7	B	METs-min/week	129	244											3	2	3	0	3	0
333	664536870	Al-Nakeeb, Yahya; Lyons, Mark; Collins, Peter; Al-Nuaim, Anwar; Al-Hazzaa, Hazzaa; Duncan, Michael J; Nevill, Alan;	2012-01-04	S	Saudi Arabia	Al-Ahsa	Urban and rural	-	-	-	-	15-17	16.51	0.68	538	0	538	F	TD Al-Ahsa	24.14	7.09	8	21	MPA METs-min/week	ATLS	self-report	7	B	METs-min/week	570	503											3	2	3	0	3	0
335	664536870	Al-Nakeeb, Yahya; Lyons, Mark; Collins, Peter; Al-Nuaim, Anwar; Al-Hazzaa, Hazzaa; Duncan, Michael J; Nevill, Alan;	2012-01-04	S	Saudi Arabia	Al-Ahsa	Urban and rural	-	-	-	-	15-17	16.51	0.68	538	0	538	F	TD Al-Ahsa	24.14	7.09											1	1	TV	ATLS	self-report	7	B	hrs/day	2.61	1.91	2	2	3	0	3	0
337	664536870	Al-Nakeeb, Yahya; Lyons, Mark; Collins, Peter; Al-Nuaim, Anwar; Al-Hazzaa, Hazzaa; Duncan, Michael J; Nevill, Alan;	2012-01-04	S	Saudi Arabia	Al-Ahsa	Urban and rural	-	-	-	-	15-17	16.51	0.68	538	0	538	F	TD Al-Ahsa	24.14	7.09											2	4	Computer	ATLS	self-report	7	B	hrs/day	3.18	2.4	2	2	3	0	3	0
339	664536870	Al-Nakeeb, Yahya; Lyons, Mark; Collins, Peter; Al-Nuaim, Anwar; Al-Hazzaa, Hazzaa; Duncan, Michael J; Nevill, Alan;	2012-01-04	S	Saudi Arabia	Al-Ahsa	Urban and rural	-	-	-	-	15-17	16.51	0.67	538	0	538	F	TD Al-Ahsa	24.14	7.09											3	7	total TV+computer time	ATLS	self-report	7	B	hrs/day	5.78	2.57	2	2	3	0	3	0
341	664536892	Al-Nuaim, Anwar A; Al-Nakeeb, Yahya; Lyons, Mark; Al-Hazzaa, Hazzaa M; Nevill, Alan; Collins, Peter; Duncan, Michael J;	2012-01-01	S	Saudi Arabia	AlAhsa	urban and rural	public and private	-	-	-	15-19	16.78	1.21	333	0	333	F	TD urban	26.35	21.84	8	22	VPA Mets min/week	ATLS	Self-report	7	B	METs-min/week	112	76											3	2	3	0	3	0
343	664536892	Al-Nuaim, Anwar A; Al-Nakeeb, Yahya; Lyons, Mark; Al-Hazzaa, Hazzaa M; Nevill, Alan; Collins, Peter; Duncan, Michael J;	2012-01-01	S	Saudi Arabia	AlAhsa	urban and rural	public and private	-	-	-	15-19	17.5	1.21	189	0	189	F	TD rural farm	23.89	20	8	22	VPA Mets min/week	ATLS	Self-report	7	B	METs-min/week	176	410											3	2	3	0	3	0
345	664536892	Al-Nuaim, Anwar A; Al-Nakeeb, Yahya; Lyons, Mark; Al-Hazzaa, Hazzaa M; Nevill, Alan; Collins, Peter; Duncan, Michael J;	2012-01-01	S	Saudi Arabia	AlAhsa	urban and rural	public and private	-	-	-	15-19	17.24	1.35	85	0	85	F	TD rural desert	26	6.84	8	22	VPA Mets min/week	ATLS	Self-report	7	B	METs-min/week	64	41											3	2	3	0	3	0
347	664536892	Al-Nuaim, Anwar A; Al-Nakeeb, Yahya; Lyons, Mark; Al-Hazzaa, Hazzaa M; Nevill, Alan; Collins, Peter; Duncan, Michael J;	2012-01-01	S	Saudi Arabia	AlAhsa	urban and rural	public and private	-	-	-	15-19	17.07	1.27	607	0	607	F	TD whole group	25.54	19.83	8	22	VPA Mets min/week	ATLS	Self-report	7	B	METs-min/week	125	232											3	2	3	0	3	0
349	664536892	Al-Nuaim, Anwar A; Al-Nakeeb, Yahya; Lyons, Mark; Al-Hazzaa, Hazzaa M; Nevill, Alan; Collins, Peter; Duncan, Michael J;	2012-01-01	S	Saudi Arabia	AlAhsa	urban and rural	public and private	-	-	-	15-19	16.78	1.21	333	0	333	F	TD urban	26.35	21.84	8	21	MPA Mets min/week	ATLS	Self-report	7	B	METs-min/week	475	409											3	2	3	0	3	0
351	664536892	Al-Nuaim, Anwar A; Al-Nakeeb, Yahya; Lyons, Mark; Al-Hazzaa, Hazzaa M; Nevill, Alan; Collins, Peter; Duncan, Michael J;	2012-01-01	S	Saudi Arabia	AlAhsa	urban and rural	public and private	-	-	-	15-19	17.5	1.21	189	0	189	F	TD rural farm	23.89	20	8	21	MPA Mets min/week	ATLS	Self-report	7	B	METs-min/week	696	584											3	2	3	0	3	0
353	664536892	Al-Nuaim, Anwar A; Al-Nakeeb, Yahya; Lyons, Mark; Al-Hazzaa, Hazzaa M; Nevill, Alan; Collins, Peter; Duncan, Michael J;	2012-01-01	S	Saudi Arabia	AlAhsa	urban and rural	public and private	-	-	-	15-19	17.24	1.35	85	0	85	F	TD rural desert	26	6.84	8	21	MPA Mets min/week	ATLS	Self-report	7	B	METs-min/week	540	394											3	2	3	0	3	0
355	664536892	Al-Nuaim, Anwar A; Al-Nakeeb, Yahya; Lyons, Mark; Al-Hazzaa, Hazzaa M; Nevill, Alan; Collins, Peter; Duncan, Michael J;	2012-01-01	S	Saudi Arabia	AlAhsa	urban and rural	public and private	-	-	-	15-19	17.07	1.27	607	0	607	F	TD whole group	25.54	19.83	8	21	MPA Mets min/week	ATLS	Self-report	7	B	METs-min/week	564	490											3	2	3	0	3	0
357	664536892	Al-Nuaim, Anwar A; Al-Nakeeb, Yahya; Lyons, Mark; Al-Hazzaa, Hazzaa M; Nevill, Alan; Collins, Peter; Duncan, Michael J;	2012-01-01	S	Saudi Arabia	AlAhsa	urban and rural	public and private	-	-	-	15-19	16.78	1.21	333	0	333	F	TD urban	26.35	21.84											1	1	TV time	ATLS	Self-report	7	B	h/day	2.28	1.67	3	2	3	0	3	0
359	664536892	Al-Nuaim, Anwar A; Al-Nakeeb, Yahya; Lyons, Mark; Al-Hazzaa, Hazzaa M; Nevill, Alan; Collins, Peter; Duncan, Michael J;	2012-01-01	S	Saudi Arabia	AlAhsa	urban and rural	public and private	-	-	-	15-19	17.5	1.21	189	0	189	F	TD rural farm	23.89	20											1	1	TV time	ATLS	Self-report	7	B	h/day	2.71	1.97	3	2	3	0	3	0
361	664536892	Al-Nuaim, Anwar A; Al-Nakeeb, Yahya; Lyons, Mark; Al-Hazzaa, Hazzaa M; Nevill, Alan; Collins, Peter; Duncan, Michael J;	2012-01-01	S	Saudi Arabia	AlAhsa	urban and rural	public and private	-	-	-	15-19	17.24	1.35	85	0	85	F	TD rural desert	26	6.84											1	1	TV time	ATLS	Self-report	7	B	h/day	3.63	2.2	3	2	3	0	3	0
363	664536892	Al-Nuaim, Anwar A; Al-Nakeeb, Yahya; Lyons, Mark; Al-Hazzaa, Hazzaa M; Nevill, Alan; Collins, Peter; Duncan, Michael J;	2012-01-01	S	Saudi Arabia	AlAhsa	urban and rural	public and private	-	-	-	15-19	17.07	1.27	607	0	607	F	TD whole group	25.54	19.83											1	1	TV time	ATLS	Self-report	7	B	h/day	2.6	1.9	3	2	3	0	3	0
365	664536892	Al-Nuaim, Anwar A; Al-Nakeeb, Yahya; Lyons, Mark; Al-Hazzaa, Hazzaa M; Nevill, Alan; Collins, Peter; Duncan, Michael J;	2012-01-01	S	Saudi Arabia	AlAhsa	urban and rural	public and private	-	-	-	15-19	16.78	1.21	333	0	333	F	TD urban	26.35	21.84											2	4	Computer time	ATLS	Self-report	7	B	h/day	3.57	2.45	3	2	3	0	3	0
367	664536892	Al-Nuaim, Anwar A; Al-Nakeeb, Yahya; Lyons, Mark; Al-Hazzaa, Hazzaa M; Nevill, Alan; Collins, Peter; Duncan, Michael J;	2012-01-01	S	Saudi Arabia	AlAhsa	urban and rural	public and private	-	-	-	15-19	17.5	1.21	189	0	189	F	TD rural farm	23.89	20											2	4	Computer time	ATLS	Self-report	7	B	h/day	2.98	2.29	3	2	3	0	3	0
369	664536892	Al-Nuaim, Anwar A; Al-Nakeeb, Yahya; Lyons, Mark; Al-Hazzaa, Hazzaa M; Nevill, Alan; Collins, Peter; Duncan, Michael J;	2012-01-01	S	Saudi Arabia	AlAhsa	urban and rural	public and private	-	-	-	15-19	17.24	1.35	85	0	85	F	TD rural desert	26	6.84											2	4	Computer time	ATLS	Self-report	7	B	h/day	2.12	2.09	3	2	3	0	3	0
371	664536892	Al-Nuaim, Anwar A; Al-Nakeeb, Yahya; Lyons, Mark; Al-Hazzaa, Hazzaa M; Nevill, Alan; Collins, Peter; Duncan, Michael J;	2012-01-01	S	Saudi Arabia	AlAhsa	urban and rural	public and private	-	-	-	15-19	17.07	1.27	607	0	607	F	TD whole group	25.54	19.83											2	4	Computer time	ATLS	Self-report	7	B	h/day	3.19	2.4	3	2	3	0	3	0
373	664536797	Al-Sobayel, Hana; Al-Hazzaa, Hazzaa M; Abahussain, Nanda A; Qahwaji, Dina M; Musaiger, Abdulrahman O;	2015-01-01	S	Saudi Arabia	Riyadh, Jeddah, and Al-Khobar	-	public and private	-	2009-2010	Oct-Nov	14-19	16.5	0.03	1500	0	1500	F	TD	23.6	0.16	5		Total Physical activity	ATLS	Self-report	7	B	mins/week	246.3	7.3											3	2	2	3	3	0
375	664540175	Altıntaş, A; Aşçı, F H; Kin-İşler, A; Güven-Karahan, B; Kelecek, S; Özkan, A; Yılmaz, A; Kara, F M; Altintas, A; Asci, F H; Kin-Isler, A; Guven-Karahan, B; Kelecek, S; Ozkan, A; Yilmaz, A; Kara, F M;	2014-01-09	S	Turkey	Ankara	urban	Public schools	moderate income	-	-	11-18	15.01	1.88	486	0	486	F	TD	21.35	3.72	8		Activity MET/week	Q- Weekly Activity Checklist	Self-report	7	B	MET/week	50.62	47.94											3	1	3	0	3	0
376	664540156	Altintaş, Atahan; Aşçi, F Hülya; Altintas, A; FH, Asçi;	2008-01-05	S	Turkey	Ankara	-	-	Middle class.	-	-	11-14	13.04	0.91	383	0	383	F	TD	-	-	8		Activity MET/week	Q - Weekly Activity Checklist	Self-report	7	B	MET/week	82.69	67.61											2	2	1	0	3	0
387	664534882	Amiri, Parisa; Jalali-Farahani, Sara; Zarkesh, Maryam; Barzin, Maryam; Kaviani, Robabeh; Ahmadizad, Sajad;	2014-01-08	S	Iran	Tehran	-	Public	low, middle, and high class	-	-	15-18	16	0.89	188	0	188	F	TD	22.9	4.85	3	3	DEE (daily energy expenditure) total year mean	QA-PACE	Self-report	-	kJ/kg day	-	129.2	41.7											3	2	2	0	3	0
390	664534557	Ardestani, M S; Niknami, S; Hidarnia, A; Hajizadeh, E;	2016-01-05	S	Iran	Tehran	-	-	-	-	-	15-16	15.52	0.5	400	0	400	F	TD	-	-	5		PA time	IPAQ-SF	-	7	B	min/week	53.12	13.92											2	2	2	0	3	0
391	664534625	Ardestani, Monasadat; Niknami, Shamsaddin; Hidarnia, Alireza; Hajizadeh, Ebrahim;	2015-01-09	S	Iran	Tehran	-	-	-	2013	-	15-16	15.52	0.5	400	0	400	F	TD	-	-	5		Activity time	IPAQ-SF		7	B	min/week	53.12	13.92											2	2	2	2	3	0
422	664534237	Azabdaftari, Fariba; Jafarpour, Parisa; Asghari-Jafarabadi, Mohammad; Shokrvash, Behjat; Reyhani, Parvin;	2020-01-02	S	Iran	Tabriz	U	-	-	2017	April-July	2-18	9.86	3.31	213	0	213	F	TD	-	-											6	12	All SB	Q- non-standardised	self/parental report	-	-	min/day	909	340	2	1	3	3	3	0
424	664534237	Azabdaftari, Fariba; Jafarpour, Parisa; Asghari-Jafarabadi, Mohammad; Shokrvash, Behjat; Reyhani, Parvin;	2020-01-02	S	Iran	Tabriz	U	-	-	2017	April-July	2-18	9.86	3.31	213	0	213	F	TD	-	-											6	12	All SB excluding night sleep	Q- non-standardised	self/parental report	-	-	min/day	655	340	2	1	3	3	3	0
447	664534571	Bagherniya, Mohammad; Sharma, Manoj; Mostafavi, Firoozeh; Keshavarz, Seyed A M;	2015-01-01	S	Iran	Shahinshahr	-	public and private	-	-	-	12-15	13.4	0.6	172	0	172	F	TD	28.2	3.6	5	14	exercise time	Q- non-standardised		-	-	min/day	10.1	14.6											2	1	2	0	3	3
448	664534571	Bagherniya, Mohammad; Sharma, Manoj; Mostafavi, Firoozeh; Keshavarz, Seyed A M;	2015-01-01	S	Iran	Shahinshahr	-	public and private	-	-	-	12-15	13.4	0.6	172	0	172	F	TD	28.2	3.6											3	7	TV/computer time	Q- non-standardised	-	-	-	hours/day	3	1.3	2	1	2	0	3	3
449	664534457	Bagherniya, Mohammad; Darani, Firoozeh Mostafavi; Sharma, Manoj; Maracy, Mohammad Reza; Birgani, Ramesh Allipour; Ranjbar, Golnaz; Taghipour, Ali; Safarian, Mohammad; Keshavarz, Seyed Ali;	2018-01-01	S	Iran	Shahinshahr	-	public and private	-	2014	-	12-16	13.53	0.67	87	0	87	F	TD Obese and overweight - intervention group	29.2	3.9	5		PA time	Q- non-standardised, but validated	self-report	-	-	mins/day	11.7	16.3											2	2	2	2	3	3
450	664534457	Bagherniya, Mohammad; Darani, Firoozeh Mostafavi; Sharma, Manoj; Maracy, Mohammad Reza; Birgani, Ramesh Allipour; Ranjbar, Golnaz; Taghipour, Ali; Safarian, Mohammad; Keshavarz, Seyed Ali;	2018-01-01	S	Iran	Shahinshahr	-	public and private	-	2014	-	12-16	13.35	0.6	85	0	85	F	TD Obese and overweight - control group	27.2	2.9	5		PA time	Q- non-standardised, but validated	self-report	-	-	mins/day	8.6	12.6											2	2	2	2	3	3
451	664534457	Bagherniya, Mohammad; Darani, Firoozeh Mostafavi; Sharma, Manoj; Maracy, Mohammad Reza; Birgani, Ramesh Allipour; Ranjbar, Golnaz; Taghipour, Ali; Safarian, Mohammad; Keshavarz, Seyed Ali;	2018-01-01	S	Iran	Shahinshahr	-	public and private	-	2014	-	12-16	13.53	0.67	87	0	87	F	TD Obese and overweight - intervention group	29.2	3.9											6	12	sedentary time	Q- non-standardised, but validated	Self-report	-	-	hours/day	3.2	1.3	2	2	2	2	3	3
452	664534457	Bagherniya, Mohammad; Darani, Firoozeh Mostafavi; Sharma, Manoj; Maracy, Mohammad Reza; Birgani, Ramesh Allipour; Ranjbar, Golnaz; Taghipour, Ali; Safarian, Mohammad; Keshavarz, Seyed Ali;	2018-01-01	S	Iran	Shahinshahr	-	public and private	-	2014	-	12-16	13.35	0.6	85	0	85	F	TD Obese and overweight - control group	27.2	2.9											6	12	sedentary time	Q- non-standardised, but validated	Self-report	-	-	hours/day	2.7	1.4	2	2	2	2	3	3
462	664534490	Baygi, Fereshteh; Heshmat, Ramin; Kelishadi, Roya; Mohammadi, Fatemeh; Motlagh, Mohammad Esmail; Ardalan, Gelayol; Asayesh, Hamid; Larijani, Bagher; Qorbani, Mostafa;	2015-01-04	S	Iran	27 provinces	U & R	-	-	2009-2010	-	10-13	-	-	Female	0	Female	F	TD National	-	-											3	7	Watching TV and working with computer	Q- based on STEP & GSHS	-	-	-	hours/d	5.53	2.09	2	2	1	2	3	0
464	664534490	Baygi, Fereshteh; Heshmat, Ramin; Kelishadi, Roya; Mohammadi, Fatemeh; Motlagh, Mohammad Esmail; Ardalan, Gelayol; Asayesh, Hamid; Larijani, Bagher; Qorbani, Mostafa;	2015-01-04	S	Iran	27 provinces	U & R	-	-	2009-2010	-	14-18	-	-	Female	0	Female	F	TD National	-	-											3	7	Watching TV and working with computer	Q- based on STEP & GSHS	-	-	-	hours/d	5.88	1.77	2	2	1	2	3	0
466	664534490	Baygi, Fereshteh; Heshmat, Ramin; Kelishadi, Roya; Mohammadi, Fatemeh; Motlagh, Mohammad Esmail; Ardalan, Gelayol; Asayesh, Hamid; Larijani, Bagher; Qorbani, Mostafa;	2015-01-04	S	Iran	27 provinces	U & R	-	-	2009-2010	-	10-18	-	-	1308	0	1308	F	TD National	-	-											3	7	Watching TV and working with computer	Q- based on STEP & GSHS	-	-	-	hours/d	5.72	5.56	2	2	1	2	3	0
476	664810340	Bucksch, Jens; Sigmundova, Dagmar; Hamrik, Zdenek; Troped, Philip Jay; Melkevik, Ole; Ahluwalia, Namam; Borraccino, Alberto; Tynjälä, Jorma; Kalman, Michal; Inchley, Joanna;	2016-01-04	S	Israel	-	-	-	-	2002	-	11-15	-	-	Female	0	Female	F	TD weekdays girls 2002	-	-											1	1	TV viewing	HBSC survey	Self-report	-	Wd	hours/day	3.52	-	2	2	0	2	3	2
478	664810340	Bucksch, Jens; Sigmundova, Dagmar; Hamrik, Zdenek; Troped, Philip Jay; Melkevik, Ole; Ahluwalia, Namam; Borraccino, Alberto; Tynjälä, Jorma; Kalman, Michal; Inchley, Joanna;	2016-01-04	S	Israel	-	-	-	-	2006	-	11-15	-	-	Female	0	Female	F	TD weekdays girls 2006	-	-											1	1	TV viewing	HBSC survey	Self-report	-	Wd	hours/day	3.23	-	2	2	0	2	3	2
480	664810340	Bucksch, Jens; Sigmundova, Dagmar; Hamrik, Zdenek; Troped, Philip Jay; Melkevik, Ole; Ahluwalia, Namam; Borraccino, Alberto; Tynjälä, Jorma; Kalman, Michal; Inchley, Joanna;	2016-01-04	S	Israel	-	-	-	-	2010	-	11-15	-	-	Female	0	Female	F	TD weekdays girls 2010	-	-											1	1	TV viewing	HBSC survey	Self-report	-	Wd	hours/day	3.04	-	2	2	0	2	3	2
482	664810340	Bucksch, Jens; Sigmundova, Dagmar; Hamrik, Zdenek; Troped, Philip Jay; Melkevik, Ole; Ahluwalia, Namam; Borraccino, Alberto; Tynjälä, Jorma; Kalman, Michal; Inchley, Joanna;	2016-01-04	S	Israel	-	-	-	-	2002	-	11-15	-	-	Female	0	Female	F	TD weekends girls 2002	-	-											1	1	TV viewing	HBSC survey	Self-report	-	Wend	hours/day	3.25	-	2	2	0	2	3	2
484	664810340	Bucksch, Jens; Sigmundova, Dagmar; Hamrik, Zdenek; Troped, Philip Jay; Melkevik, Ole; Ahluwalia, Namam; Borraccino, Alberto; Tynjälä, Jorma; Kalman, Michal; Inchley, Joanna;	2016-01-04	S	Israel	-	-	-	-	2006	-	11-15	-	-	Female	0	Female	F	TD weekends girls 2006	-	-											1	1	TV viewing	HBSC survey	Self-report	-	Wend	hours/day	3.4	-	2	2	0	2	3	2
486	664810340	Bucksch, Jens; Sigmundova, Dagmar; Hamrik, Zdenek; Troped, Philip Jay; Melkevik, Ole; Ahluwalia, Namam; Borraccino, Alberto; Tynjälä, Jorma; Kalman, Michal; Inchley, Joanna;	2016-01-04	S	Israel	-	-	-	-	2010	-	11-15	-	-	Female	0	Female	F	TD weekends girls 2010	-	-											1	1	TV viewing	HBSC survey	Self-report	-	Wend	hours/day	3.21	-	2	2	0	2	3	2
488	664810340	Bucksch, Jens; Sigmundova, Dagmar; Hamrik, Zdenek; Troped, Philip Jay; Melkevik, Ole; Ahluwalia, Namam; Borraccino, Alberto; Tynjälä, Jorma; Kalman, Michal; Inchley, Joanna;	2016-01-04	S	Israel	-	-	-	-	2002	-	11-15	-	-	Female	0	Female	F	TD weekdays girls 2002	-	-											2	4	Computer use (gaming and nongaming)	HBSC survey	Self-report	-	Wd	hours/day	1.44	-	2	2	0	2	3	2
490	664810340	Bucksch, Jens; Sigmundova, Dagmar; Hamrik, Zdenek; Troped, Philip Jay; Melkevik, Ole; Ahluwalia, Namam; Borraccino, Alberto; Tynjälä, Jorma; Kalman, Michal; Inchley, Joanna;	2016-01-04	S	Israel	-	-	-	-	2006	-	11-15	-	-	Female	0	Female	F	TD weekdays girls 2006	-	-											2	4	Computer use (gaming and nongaming)	HBSC survey	Self-report	-	Wd	hours/day	3.94	-	2	2	0	2	3	2
492	664810340	Bucksch, Jens; Sigmundova, Dagmar; Hamrik, Zdenek; Troped, Philip Jay; Melkevik, Ole; Ahluwalia, Namam; Borraccino, Alberto; Tynjälä, Jorma; Kalman, Michal; Inchley, Joanna;	2016-01-04	S	Israel	-	-	-	-	2010	-	11-15	-	-	Female	0	Female	F	TD weekdays girls 2010	-	-											2	4	Computer use (gaming and nongaming)	HBSC survey	Self-report	-	Wd	hours/day	4.78	-	2	2	0	2	3	2
494	664810340	Bucksch, Jens; Sigmundova, Dagmar; Hamrik, Zdenek; Troped, Philip Jay; Melkevik, Ole; Ahluwalia, Namam; Borraccino, Alberto; Tynjälä, Jorma; Kalman, Michal; Inchley, Joanna;	2016-01-04	S	Israel	-	-	-	-	2002	-	11-15	-	-	Female	0	Female	F	TD weekends girls 2002	-	-											2	4	Computer use (gaming and nongaming)	HBSC survey	Self-report	-	Wend	hours/day	1.56	-	2	2	0	2	3	2
496	664810340	Bucksch, Jens; Sigmundova, Dagmar; Hamrik, Zdenek; Troped, Philip Jay; Melkevik, Ole; Ahluwalia, Namam; Borraccino, Alberto; Tynjälä, Jorma; Kalman, Michal; Inchley, Joanna;	2016-01-04	S	Israel	-	-	-	-	2006	-	11-15	-	-	Female	0	Female	F	TD weekends girls 2006	-	-											2	4	Computer use (gaming and nongaming)	HBSC survey	Self-report	-	Wend	hours/day	4.05	-	2	2	0	2	3	2
498	664810340	Bucksch, Jens; Sigmundova, Dagmar; Hamrik, Zdenek; Troped, Philip Jay; Melkevik, Ole; Ahluwalia, Namam; Borraccino, Alberto; Tynjälä, Jorma; Kalman, Michal; Inchley, Joanna;	2016-01-04	S	Israel	-	-	-	-	2010	-	11-15	-	-	Female	0	Female	F	TD weekends girls 2010	-	-											2	4	Computer use (gaming and nongaming)	HBSC survey	Self-report	-	Wend	hours/day	4.7	-	2	2	0	2	3	2
499	664539181	Camliguney, et al.	2012-01-01	O	Turkey	Istanbul	U	-	-	-	-	8-10	9.95	0.85	17	0	17	F	TD	19.4	2.5	1		Steps Weekday	Pedometer Digi Walker 25 SW-701	Objective	-	Wd	Steps/day	9666	2556											3	3	1	0	1	0
500	664539181	Camliguney, et al.	2012-01-01	O	Turkey	Istanbul	U	-	-	-	-	8-10	9.95	0.85	17	0	17	F	TD	19.4	2.5	1		Steps Weekend day	Pedometer Digi Walker 25 SW-701	Objective	-	Wend	Steps/day	8864	3240											3	3	1	0	1	0
515	664539248	Dagci, et al.	2015-01-01	O	Turkey	Mugla central district	-	-	-	-	-	14-18	15.63	1.29	279	0	279	F	TD	22.4	4.3	1		Steps	Pedometer - Kenzi Lifecorder	Objective	-	-	Steps/day	9439	2806											3	3	1	0	1	0
519	664537117	Davidsson, et al.	2016-01-10	O	Kuwait	-	-	-	-	-	-	7.2-9.3	-	-	18	0	18	F	TD (obese)	23.4	3.2	3		Energy expenditure	Doubly labelled water	Objective	14	B	PAL=TEE/REE	1.51	0.87											3	3	0	0	1	3
533	664537297	De Bourdeaudhuij, I; Verbestel, V; De Henauw, S; Maes, L; Huybrechts, I; Mårild, S; Eiben, G; Moreno, L A; Barba, G; Kovács, É; Konstabel, K; Tornaritis, M; Gallois, K; Hebestreit, A; Pigeot, I;	2015-01-12	S	Cyprus	-	-	-	-	2007-2008	Sept to May	2-9.9	-	-	Female	0	Female	F	TD Control girls	-	-											4		Screen time (Wd)	Q- IDEFICS questionnaire	Parent reported	-	Wd	h/d	1.53	-	2	2	0	3	3	0
534	664537297	De Bourdeaudhuij, I; Verbestel, V; De Henauw, S; Maes, L; Huybrechts, I; Mårild, S; Eiben, G; Moreno, L A; Barba, G; Kovács, É; Konstabel, K; Tornaritis, M; Gallois, K; Hebestreit, A; Pigeot, I;	2015-01-12	S	Cyprus	-	-	-	-	2009-2010	Sept to June	4-11.9	-	-	Female	0	Female	F	TD Control girls	-	-											4		Screen time (Wd)	Q- IDEFICS questionnaire	Parent reported	-	Wd	h/d	1.76	-	2	2	0	3	3	0
535	664537297	De Bourdeaudhuij, I; Verbestel, V; De Henauw, S; Maes, L; Huybrechts, I; Mårild, S; Eiben, G; Moreno, L A; Barba, G; Kovács, É; Konstabel, K; Tornaritis, M; Gallois, K; Hebestreit, A; Pigeot, I;	2015-01-12	S	Cyprus	-	-	-	-	2007-2008	Sept to May	2-9.9	-	-	Female	0	Female	F	TD Control girls	-	-											4		Screen time (Wend)	Q- IDEFICS questionnaire	Parent reported	-	Wend	h/d	2.48	-	2	2	0	3	3	0
536	664537297	De Bourdeaudhuij, I; Verbestel, V; De Henauw, S; Maes, L; Huybrechts, I; Mårild, S; Eiben, G; Moreno, L A; Barba, G; Kovács, É; Konstabel, K; Tornaritis, M; Gallois, K; Hebestreit, A; Pigeot, I;	2015-01-12	S	Cyprus	-	-	-	-	2009-2010	Sept to June	4-11.9	-	-	Female	0	Female	F	TD Control girls	-	-											4		Screen time (Wend)	Q- IDEFICS questionnaire	Parent reported	-	Wend	h/d	3.14	-	2	2	0	3	3	0
537	664537297	De Bourdeaudhuij, I; Verbestel, V; De Henauw, S; Maes, L; Huybrechts, I; Mårild, S; Eiben, G; Moreno, L A; Barba, G; Kovács, É; Konstabel, K; Tornaritis, M; Gallois, K; Hebestreit, A; Pigeot, I;	2015-01-12	S	Cyprus	-	-	-	-	2007-2008	Sept to May	2-9.9	-	-	Female	0	Female	F	TD Control girls	-	-											4		Total screen time	Q- IDEFICS questionnaire	Parent reported	-	B	h/d	1.8	-	2	2	0	3	3	0
538	664537297	De Bourdeaudhuij, I; Verbestel, V; De Henauw, S; Maes, L; Huybrechts, I; Mårild, S; Eiben, G; Moreno, L A; Barba, G; Kovács, É; Konstabel, K; Tornaritis, M; Gallois, K; Hebestreit, A; Pigeot, I;	2015-01-12	S	Cyprus	-	-	-	-	2009-2010	Sept to June	4-11.9	-	-	Female	0	Female	F	TD Control girls	-	-											4		Total screen time	Q- IDEFICS questionnaire	Parent reported	-	B	h/d	2.16	-	2	2	0	3	3	0
539	664537297	De Bourdeaudhuij, I; Verbestel, V; De Henauw, S; Maes, L; Huybrechts, I; Mårild, S; Eiben, G; Moreno, L A; Barba, G; Kovács, É; Konstabel, K; Tornaritis, M; Gallois, K; Hebestreit, A; Pigeot, I;	2015-01-12	S	Cyprus	-	-	-	-	2007-2008	Sept to May	2-9.9	-	-	Female	0	Female	F	TD Control girls	-	-											1	1	TV viewing	Q- IDEFICS questionnaire	Parent reported	-	B	h/d	1.58	-	2	2	0	3	3	0
540	664537297	De Bourdeaudhuij, I; Verbestel, V; De Henauw, S; Maes, L; Huybrechts, I; Mårild, S; Eiben, G; Moreno, L A; Barba, G; Kovács, É; Konstabel, K; Tornaritis, M; Gallois, K; Hebestreit, A; Pigeot, I;	2015-01-12	S	Cyprus	-	-	-	-	2009-2010	Sept to June	4-11.9	-	-	Female	0	Female	F	TD Control girls	-	-											1	1	TV viewing	Q- IDEFICS questionnaire	Parent reported	-	B	h/d	1.72	-	2	2	0	3	3	0
541	664537297	De Bourdeaudhuij, I; Verbestel, V; De Henauw, S; Maes, L; Huybrechts, I; Mårild, S; Eiben, G; Moreno, L A; Barba, G; Kovács, É; Konstabel, K; Tornaritis, M; Gallois, K; Hebestreit, A; Pigeot, I;	2015-01-12	S	Cyprus	-	-	-	-	2007-2008	Sept to May	2-9.9	-	-	Female	0	Female	F	TD Control girls	-	-											2	5	PC/games	Q- IDEFICS questionnaire	Parent reported	-	B	h/d	0.2	-	2	2	0	3	3	0
542	664537297	De Bourdeaudhuij, I; Verbestel, V; De Henauw, S; Maes, L; Huybrechts, I; Mårild, S; Eiben, G; Moreno, L A; Barba, G; Kovács, É; Konstabel, K; Tornaritis, M; Gallois, K; Hebestreit, A; Pigeot, I;	2015-01-12	S	Cyprus	-	-	-	-	2009-2010	Sept to June	4-11.9	-	-	Female	0	Female	F	TD Control girls	-	-											2	5	PC/games	Q- IDEFICS questionnaire	Parent reported	-	B	h/d	0.43	-	2	2	0	3	3	0
543	664537297	De Bourdeaudhuij, I; Verbestel, V; De Henauw, S; Maes, L; Huybrechts, I; Mårild, S; Eiben, G; Moreno, L A; Barba, G; Kovács, É; Konstabel, K; Tornaritis, M; Gallois, K; Hebestreit, A; Pigeot, I;	2015-01-12	S	Cyprus	-	-	-	-	2007-2008	Sept to May	2-9.9	-	-	Female	0	Female	F	TD Control girls	-	-	5	15	Outdoor play	Q- IDEFICS questionnaire	Parent reported	-	B	h/d	15.48	-											2	2	0	3	3	0
544	664537297	De Bourdeaudhuij, I; Verbestel, V; De Henauw, S; Maes, L; Huybrechts, I; Mårild, S; Eiben, G; Moreno, L A; Barba, G; Kovács, É; Konstabel, K; Tornaritis, M; Gallois, K; Hebestreit, A; Pigeot, I;	2015-01-12	S	Cyprus	-	-	-	-	2009-2010	Sept to June	4-11.9	-	-	Female	0	Female	F	TD Control girls	-	-	5	15	Outdoor play	Q- IDEFICS questionnaire	Parent reported	-	B	h/d	15.03	-											2	2	0	3	3	0
559	664537107	Duncan, Michael J; Al-Hazzaa, Hazzaa M; Al-Nakeeb, Yahya; Al-Sobayel, Hana I; Abahussain, Nada A; Musaiger, Abdulrahman O; Lyons, Mark; Collins, Peter; Nevill, Alan;	2014-01-09	S	Saudi Arabia	Riyadh, Khobar	-	-	-	-	-	14-18	16.4	0.93	168	0	168	F	TD active	24.5	6.6	8		METs	Q- ATLS	self-report	7	B	METs-min/week	3191	1598.3											3	2	1	0	3	0
561	664537107	Duncan, Michael J; Al-Hazzaa, Hazzaa M; Al-Nakeeb, Yahya; Al-Sobayel, Hana I; Abahussain, Nada A; Musaiger, Abdulrahman O; Lyons, Mark; Collins, Peter; Nevill, Alan;	2014-01-09	S	Saudi Arabia	Riyadh, Khobar	-	-	-	-	-	14-18	16.5	0.95	683	0	683	F	TD inactive	23.4	5.6	8		METs	Q- ATLS	self-report	7	B	METs-min/week	580.5	425											3	2	1	0	3	0
563	664535087	D, Nitzan Kaluski; G, Demem Mazengia; Shimony, T; Goldsmith, R; EM, Berry; Nitzan Kaluski, Dorit; Demem Mazengia, Getachew; Shimony, Tal; Goldsmith, Rebecca; Berry, Elliot M;	2009-01-06	S	Israel	-	-	Public	-	2003-2004	April-March	11-19	14.63	1.65	1790	0	1790	F	TD jew female	20.85	3.46	8		METs	MABAT	Self-report	-	-	METs-hr/week	13.2	17.2											3	2	0	3	0	3
565	664535087	D, Nitzan Kaluski; G, Demem Mazengia; Shimony, T; Goldsmith, R; EM, Berry; Nitzan Kaluski, Dorit; Demem Mazengia, Getachew; Shimony, Tal; Goldsmith, Rebecca; Berry, Elliot M;	2009-01-06	S	Israel	-	-	Public	-	2003-2004	April-March	11-19	14.89	1.54	807	0	807	F	TD non-jew female	21.48	3.64	8		METs	MABAT	Self-report	-	-	METs-hr/week	14.4	20.3											3	2	0	3	0	3
574	664535969	Ejtahed, Hanieh-Sadat; Mahmoodi, Zohreh; Qorbani, Mostafa; Angoorani, Pooneh; Motlagh, Mohammad Esmaeil; Hasani-Ranjbar, Shirin; Ziaodini, Hasan; Taheri, Majzoubeh; Heshmat, Ramin; Kelishadi, Roya;	2020-01-08	S	Iran	-	-	-	-	-	-	7-18	12.27	3.064	1831	0	1831	F	TD	ZBMI -0.04336	ZBMI 1.006											4		Screen time	CASPIAN	-	7	B	hours/day	1.237	0.635	2	2	2	0	3	0
580	664534458	ESATBEYOĞLU, Ferhat; KİN İŞLER, Ayse;	2018-01-01	S	Turkey	Yozgat	R	-	-	2014-2015	-	14-18	-	-	359	0	359	F	TD	22.71	4.12	8		MET	Q- PAAQ	Self-report	7	B	MET/week	111.38	21.28											3	2	2	2	0	0
582	664534238	Faridizad, Romina; Ahadi, Zeinab; Heshmat, Ramin; Motlagh, Mohammad Esmaeil; Sheidaei, Ali; Ziaodini, Hasan; Taheri, Majzoubeh; Qorbani, Mostafa; Baradaran Mahdavi, Sadegh; Kelishadi, Roya;	2020-01-02	S	Iran	nationwide	U & R	-	low, mod, high	2014-2015	-	7-18	-	-	7046	0	7046	F	TD	-	-											1	1	TV Watching	CASPIAN-V	Self-report	7	B	hours/day	1.96	1.01	2	2	2	2	3	0
584	664534238	Faridizad, Romina; Ahadi, Zeinab; Heshmat, Ramin; Motlagh, Mohammad Esmaeil; Sheidaei, Ali; Ziaodini, Hasan; Taheri, Majzoubeh; Qorbani, Mostafa; Baradaran Mahdavi, Sadegh; Kelishadi, Roya;	2020-01-02	S	Iran	nationwide	U & R	-	low, mod, high	2014-2015	-	7-18	-	-	7046	0	7046	F	TD	-	-											2	4	Computer use	CASPIAN-V	Self-report	7	B	hours/day	0.56	0.79	2	2	2	2	3	0
586	664534839	Fazah, A; Jacob, C; Moussa, E; El-Hage, R; Youssef, H; Delamarche, P;	2010-01-08	S	Lebanon	-	-	private & public	-	-	-	14-18	-	-	481	0	481	F	TD normal weight girls	-	-	8	20	Total PA	Q- claim validated	self-report	-	-	MET/week	86.49	72.9											3	2	0	0	3	3
588	664534839	Fazah, A; Jacob, C; Moussa, E; El-Hage, R; Youssef, H; Delamarche, P;	2010-01-08	S	Lebanon	-	-	private & public	-	-	-	14-18	-	-	70	0	70	F	TD overweight girls	-	-	8	20	Total PA	Q- claim validated	self-report	-	-	MET/week	77.54	62.7											3	2	0	0	3	3
590	664534839	Fazah, A; Jacob, C; Moussa, E; El-Hage, R; Youssef, H; Delamarche, P;	2010-01-08	S	Lebanon	-	-	private & public	-	-	-	14-18	-	-	10	0	10	F	TD obese girls	-	-	8	20	Total PA	Q- claim validated	self-report	-	-	MET/week	29.38	26.9											3	2	0	0	3	3
592	664534839	Fazah, A; Jacob, C; Moussa, E; El-Hage, R; Youssef, H; Delamarche, P;	2010-01-08	S	Lebanon	-	-	private & public	-	-	-	14-18	-	-	481	0	481	F	TD normal weight girls	-	-											3	10	Total screen time (TV+Computer+Videogame)	Q- claim validated	self-report	7	B	hours/week	26.5	13.5	2	2	0	0	3	3
594	664534839	Fazah, A; Jacob, C; Moussa, E; El-Hage, R; Youssef, H; Delamarche, P;	2010-01-08	S	Lebanon	-	-	private & public	-	-	-	14-18	-	-	70	0	70	F	TD overweight girls	-	-											3	10	Total screen time (TV+Computer+Videogame)	Q- claim validated	self-report	7	B	hours/week	26.9	10.9	2	2	0	0	3	3
596	664534839	Fazah, A; Jacob, C; Moussa, E; El-Hage, R; Youssef, H; Delamarche, P;	2010-01-08	S	Lebanon	-	-	private & public	-	-	-	14-18	-	-	10	0	10	F	TD obese girls	-	-											3	10	Total screen time (TV+Computer+Videogame)	Q- claim validated	self-report	7	B	hours/week	29.6	10.8	2	2	0	0	3	3
634	664534538	Ghobadi, Saeed; de Zepetnek, Julia O Totosy; Hemmatdar, Zeinab; Bellissimo, Nick; Barati, Reza; Ahmadnia, Hoda; Salehi-Marzijarani, Mohammad; Faghih, Shiva; Totosy de Zepetnek, Julia O;	2018-01-02	S	Iran	Shiraz	U	Public and private schools		2015-2016	Oct-June	6-10	8.26	1.3	331	0	331	F	TD	16	2.7	8		Physical activity index	QAPACE	Parent report	-	-	MET-hr/week	24	10.01											3	2	2	3	3	3
636	664536907	Ghobadi, Saeed; Faghih, Shiva;	2018-01-05	S	Iran	Shiraz	-	-	low, mid, high	2016	-	6-9	7.93	0.99	192	0	192	F	TD	15.79	2.73											4		Total screen time	QAPACE	Parent reported.	-	-	min/day	152.7	89.5	2	2	1	2	3	3
638	664536907	Ghobadi, Saeed; Faghih, Shiva;	2018-01-05	S	Iran	Shiraz	-	-	low, mid, high	2016	-	6-9	7.93	0.99	192	0	192	F	TD	15.79	2.73											1	1	TV	QAPACE	Parent reported.	-	-	min/day	122.8	79.3	2	2	1	2	3	3
640	664536907	Ghobadi, Saeed; Faghih, Shiva;	2018-01-05	S	Iran	Shiraz	-	-	low, mid, high	2016	-	6-9	7.93	0.99	192	0	192	F	TD	15.79	2.73											3		Computer and video game	QAPACE	Parent reported.	-	-	min/day	10.29	14.6	2	2	1	2	3	3
642	664536907	Ghobadi, Saeed; Faghih, Shiva;	2018-01-05	S	Iran	Shiraz	-	-	low, mid, high	2016	-	6-9	7.93	0.99	192	0	192	F	TD	15.79	2.73											3	11	Smartphone and tablet	QAPACE	Parent reported.	-	-	min/day	20.23	21.7	2	2	1	2	3	3
644	664536789	Ghobadi, Saeed; Rostami, Zahra Hassanzadeh; Marzijarani, Mohammad Salehi; Faghih, Shiva;	2019-01-05	S	Iran	Shiraz	-	-	-	2015	autumn	6-9	8	0.97	113	0	113	F	TD	16.04	2.95	8		physical activity index	Not stated	-	-	-	MET-h/week	31.05	2.2											2	0	1	3	3	0
646	664540123	Güvenç, Alpay; Aslan, Alper; Açıkada, Caner; Guvenc, A; Aslan, Alper; Acikada, C;	2013-01-10	O	Turkey	Ankara	-	Public	-	-	March-June	8-10	9.05	0.86	42	0	42	F	TD	17.4	2.4	5		Total Physical Activity	Heart rate monitor S610i,Polar Electro Oy	Objective	4	3Wd,1Wend	min/day	60.9	25.2											3	3	2	2	2	0
648	664540123	Güvenç, Alpay; Aslan, Alper; Açıkada, Caner; Guvenc, A; Aslan, Alper; Acikada, C;	2013-01-10	O	Turkey	Ankara	-	Public	-	-	March-June	8-10	9.05	0.86	42	0	42	F	TD	17.4	2.4	5	9	MPA	Heart rate monitor S610i,Polar Electro Oy	Objective	4	3Wd,1Wend	min/day	46.8	17.3											3	3	2	2	2	0
650	664540123	Güvenç, Alpay; Aslan, Alper; Açıkada, Caner; Guvenc, A; Aslan, Alper; Acikada, C;	2013-01-10	O	Turkey	Ankara	-	Public	-	-	March-June	8-10	9.05	0.86	42	0	42	F	TD	17.4	2.4	5	8	VPA	Heart rate monitor S610i,Polar Electro Oy	Objective	4	3Wd,1Wend	min/day	14.1	9.7											3	3	2	2	2	0
651	664539070	Haghparast, A; Rohani, C; Vasli, P; Salmani, F; Marzaleh, M A;	2020-01-01	S	Iran	Qaemshahar	-	-	-	-	-	12-15	13	1.05	71	0	71	F	TD lecture group	24.7	7.22	8		METs	IPAQ-SF	Self-report	7	B	METs-min/week	655.67	721.25											3	2	1	0	3	0
652	664539070	Haghparast, A; Rohani, C; Vasli, P; Salmani, F; Marzaleh, M A;	2020-01-01	S	Iran	Qaemshahar	-	-	-	-	-	12-15	13	0.12	71	0	71	F	TD peer group	23.27	3.44	8		METs	IPAQ-SF	Self-report	7	B	METs-min/week	866.17	892.25											3	2	1	0	3	0
654	664540034	Hajian-Tilaki, Karimollah; Heidari, Behzad;	2013-01-11	S	Iran	Babol	U	-	-	2012	-	2-5	4.24	1	385	0	385	F	TD	15.76	2.61	5	16	PA index (walking, bicyle, riding)	Interview (Q- non-standardised)	parental report	7	U	hours/week	8	8.01											2	2	2	2	3	0
656	664540034	Hajian-Tilaki, Karimollah; Heidari, Behzad;	2013-01-11	S	Iran	Babol	U	-	-	2012	-	2-5	4.24	1	385	0	385	F	TD	15.76	2.61											1	1	TV viewing	Q-non-standardised	parental report	7	U	hours/week	2.6	1.8	2	2	2	2	3	0
658	664540034	Hajian-Tilaki, Karimollah; Heidari, Behzad;	2013-01-11	S	Iran	Babol	U	-	-	2012	-	2-5	4.24	1	385	0	385	F	TD	15.76	2.61											2	3	Playing with computer games	Q-non-standardised	parental report	7	U	hours/week	0.26	0.63	2	2	2	2	3	0
660	664534793	Hajian-Tilaki, K; Heidari, B; Hajian-Tilaki, Karimollah; Heidari, Behzad;	2012-01-12	S	Iran	Babol	-	public and private schools	-	2008	-	12-17	-	-	600	0	600	F	TD female	-	-											1	1	TV time	Q- non-standardised	Self-report	-	-	hours/day	3.4	2.3	2	1	1	2	1	3
662	664534793	Hajian-Tilaki, K; Heidari, B; Hajian-Tilaki, Karimollah; Heidari, Behzad;	2012-01-12	S	Iran	Babol	-	public and private schools	-	2008	-	12-17	-	-	600	0	600	F	TD female	-	-											2	3	Computer games time	Q- non-standardised	Self-report	-	-	hours/day	0	1	2	1	1	2	1	3
665	664536181	Hashem, Rey-Lopez, Hamer, McMunn et al.	2019-01-09	O	Kuwait	Governorates: Hawalli, Asimah, Jahra, Farwaniya, Ahmadi and Mubarak	-	-	-	2012-2013	Oct-June	14.6-17.6	16		189	0	189	F	TD	23.3	(19.1-26.9)	5	7	MVPA	Accelerometer - Actigraph GT1M	Objective	7	B	Mins/d	8.75	(4.8-16.7)											3	3	1	3	3	3
667	664536181	Hashem, Rey-Lopez, Hamer, McMunn et al.	2019-01-09	O	Kuwait	Governorates: Hawalli, Asimah, Jahra, Farwaniya, Ahmadi and Mubarak	-	-	-	2012-2013	Oct-June	14.6-17.6	16		189	0	189	F	TD	23.3	(19.1-26.9)											6	12	Sedentary time	Actigraph GT1M	Objective	7	B	Mins/d	567	(489-635)	3	3	1	3	3	3
671	664536282	Hashem, Rey-Lopez, Hamer, McMunn et al.	2018-01-04	O	Kuwait	Governorates: Hawalli, Asimah, Jahra	-	-	-	2012-2013	Oct-June	14.6-17.6	16		189	0	189	F	TD	23.3	(19.1-26.9)	5	10	Light PA	Accelerometer - Actigraph GT1M	Objective	7	B	Mins/d	262	(220.0-323.9)											3	3	1	3	3	3
672	664536282	Hashem, Rey-Lopez, Hamer, McMunn et al.	2018-01-04	O	Kuwait	Governorates: Hawalli, Asimah, Jahra	-	-	-	2012-2013	Oct-June	14.6-17.6	16		189	0	189	F	TD	23.3	(19.1-26.9)	5	9	Moderate PA	Accelerometer - Actigraph GT1M	Objective	7	B	Mins/d	8.2	(4.4-14.7)											3	3	1	3	3	3
673	664536282	Hashem, Rey-Lopez, Hamer, McMunn et al.	2018-01-04	O	Kuwait	Governorates: Hawalli, Asimah, Jahra	-	-	-	2012-2013	Oct-June	14.6-17.6	16		189	0	189	F	TD	23.3	(19.1-26.9)	5	8	Vigorous PA	Accelerometer - Actigraph GT1M	Objective	7	B	Mins/d	0.67	(0.0-1.9)											3	3	1	3	3	3
674	664538353	Hawi, N S; Rupert, M S;	2015-01-01	S	Lebanon	-	-	Private	-	2013	April	11	-	-	240	0	240	F	TD	-	-											4		Screen time	Q- non-standardised	parental report	-	-	hours/day	2.63	-	2	1	0	3	3	2
675	664538353	Hawi, N S; Rupert, M S;	2015-01-01	S	Lebanon	-	-	Private	-	2013	April	10	-	-	322	0	322	F	TD	-	-											4		Screen time	Q- non-standardised	parental report	-	-	hours/day	2.52	-	2	1	0	3	3	2
676	664538353	Hawi, N S; Rupert, M S;	2015-01-02	S	Lebanon	-	-	Private	-	2013	April	9	-	-	450	0	450	F	TD	-	-											4		Screen time	Q- non-standardised	parental report	-	-	hours/day	2.39	-	2	1	0	3	3	2
677	664538353	Hawi, N S; Rupert, M S;	2015-01-03	S	Lebanon	-	-	Private	-	2013	April	8	-	-	338	0	338	F	TD	-	-											4		Screen time	Q- non-standardised	parental report	-	-	hours/day	2.33	-	2	1	0	3	3	2
678	664538353	Hawi, N S; Rupert, M S;	2015-01-04	S	Lebanon	-	-	Private	-	2013	April	7	-	-	203	0	203	F	TD	-	-											4		Screen time	Q- non-standardised	parental report	-	-	hours/day	2.38	-	2	1	0	3	3	2
685	664537091	Henry, C Jeya K; Lightowler, Helen J; Al-Hourani, Huda M;	2004-01-05	S	UAE	Abu Dhabi	-	Public	-	1998-1999	Oct-April	11-13	-	-	22	0	22	F	TD	Median 19.3	IQR 16.9-23.2	3	5	PAL Physical Activity Level	activity diary	Self-report	3	2Wd (School days),1Wend	MJ/day	1.26 (median)	1.25-1.28 (IQR)											2	1	1	3	2	0
686	664537091	Henry, C Jeya K; Lightowler, Helen J; Al-Hourani, Huda M;	2004-01-05	S	UAE	Abu Dhabi	-	Public	-	1998-1999	Oct-April	14-16	-	-	36	0	36	F	TD	Median 19.8	IQR 17.5-23.9	3	5	PAL Physical Activity Level	activity diary	Self-report	3	2Wd (School days),1Wend	MJ/day	1.26 (median)	1.25-1.29 (IQR)											2	1	1	3	2	0
687	664537091	Henry, C Jeya K; Lightowler, Helen J; Al-Hourani, Huda M;	2004-01-06	S	UAE	Abu Dhabi	-	Public	-	1998-2000	Oct-April	11-13	-	-	22	0	22	F	TD	Median 19.3	IQR 16.9-23.2	3	2	TEE Total Energy Expenditure	activity diary	Self-report	3	2Wd (School days),1Wend	MJ/day	7.06 (median)	6.58-7.74 (IQR)											2	1	1	3	2	0
688	664537091	Henry, C Jeya K; Lightowler, Helen J; Al-Hourani, Huda M;	2004-01-07	S	UAE	Abu Dhabi	-	Public	-	1998-2001	Oct-April	14-16	-	-	36	0	36	F	TD	Median 19.8	IQR 17.5-23.9	3	2	TEE Total Energy Expenditure	activity diary	Self-report	3	2Wd (School days),1Wend	MJ/day	7.35 (median)	6.91-7.87 (IQR)											2	1	1	3	2	0
689	664537091	Henry, C Jeya K; Lightowler, Helen J; Al-Hourani, Huda M;	2004-01-08	S	UAE	Abu Dhabi	-	Public	-	1998-2002	Oct-April	11-13	-	-	22	0	22	F	TD	Median 19.3	IQR 16.9-23.2	3	4	AEE Activity-related EE	activity diary	Self-report	3	2Wd (School days),1Wend	MJ/day	0.74 (median)	0.66-0.91 (IQR)											2	1	1	3	2	0
690	664537091	Henry, C Jeya K; Lightowler, Helen J; Al-Hourani, Huda M;	2004-01-09	S	UAE	Abu Dhabi	-	Public	-	1998-2003	Oct-April	14-16	-	-	36	0	36	F	TD	Median 19.8	IQR 17.5-23.9	3	4	AEE Activity-related EE	activity diary	Self-report	3	2Wd (School days),1Wend	MJ/day	0.78 (median)	0.69-0.97 (IQR)											2	1	1	3	2	0
691	664537091	Henry, C Jeya K; Lightowler, Helen J; Al-Hourani, Huda M;	2004-01-10	S	UAE	Abu Dhabi	-	Public	-	1998-2004	Oct-April	11-13	-	-	22	0	22	F	TD	Median 19.3	IQR 16.9-23.2											7		Sleeping	activity diary	Self-report	2	2Wd (School day)	hours/day	9.0 (median)	8.0-9.0 (IQR)	2	1	1	3	2	0
692	664537091	Henry, C Jeya K; Lightowler, Helen J; Al-Hourani, Huda M;	2004-01-11	S	UAE	Abu Dhabi	-	Public	-	1998-2005	Oct-April	14-16	-	-	36	0	36	F	TD	Median 19.8	IQR 17.5-23.9											7		Sleeping	activity diary	Self-report	2	2Wd (School day)	hours/day	8.0 (median)	8.0-9.0 (IQR)	2	1	1	3	2	0
693	664537091	Henry, C Jeya K; Lightowler, Helen J; Al-Hourani, Huda M;	2004-01-12	S	UAE	Abu Dhabi	-	Public	-	1998-2006	Oct-April	11-13	-	-	22	0	22	F	TD	Median 19.3	IQR 16.9-23.2											7		Sleeping	activity diary	Self-report	1	1Wend	hours/day	11.0 (median)	10.4-12.0 (IQR)	2	1	1	3	2	0
694	664537091	Henry, C Jeya K; Lightowler, Helen J; Al-Hourani, Huda M;	2004-01-13	S	UAE	Abu Dhabi	-	Public	-	1998-2007	Oct-April	14-16	-	-	36	0	36	F	TD	Median 19.8	IQR 17.5-23.9											7		Sleeping	activity diary	Self-report	1	1Wend	hours/day	11.5 (median)	11.0-12.0 (IQR)	2	1	1	3	2	0
695	664537091	Henry, C Jeya K; Lightowler, Helen J; Al-Hourani, Huda M;	2004-01-14	S	UAE	Abu Dhabi	-	Public	-	1998-2008	Oct-April	11-13	-	-	22	0	22	F	TD	Median 19.3	IQR 16.9-23.2											6	15	Seated	activity diary	Self-report	2	2Wd (School day)	hours/day	11.4 (median)	10.7-11.9 (IQR)	2	1	1	3	2	0
696	664537091	Henry, C Jeya K; Lightowler, Helen J; Al-Hourani, Huda M;	2004-01-15	S	UAE	Abu Dhabi	-	Public	-	1998-2009	Oct-April	14-16	-	-	36	0	36	F	TD	Median 19.8	IQR 17.5-23.9											6	15	Seated	activity diary	Self-report	2	2Wd (School day)	hours/day	11.4 (median)	10.8-12.2 (IQR)	2	1	1	3	2	0
697	664537091	Henry, C Jeya K; Lightowler, Helen J; Al-Hourani, Huda M;	2004-01-16	S	UAE	Abu Dhabi	-	Public	-	1998-2010	Oct-April	11-13	-	-	22	0	22	F	TD	Median 19.3	IQR 16.9-23.2											6	15	Seated	activity diary	Self-report	1	1Wend	hours/day	8.6 (median)	7.8-9.1 (IQR)	2	1	1	3	2	0
698	664537091	Henry, C Jeya K; Lightowler, Helen J; Al-Hourani, Huda M;	2004-01-17	S	UAE	Abu Dhabi	-	Public	-	1998-2011	Oct-April	14-16	-	-	36	0	36	F	TD	Median 19.8	IQR 17.5-23.9											6	15	Seated	activity diary	Self-report	1	1Wend	hours/day	8.0 (median)	7.5-9.0 (IQR)	2	1	1	3	2	0
699	664537091	Henry, C Jeya K; Lightowler, Helen J; Al-Hourani, Huda M;	2004-01-05	S	UAE	Abu Dhabi	-	Public	-	1998-1999	Oct-April	11-13	-	-	22	0	22	F	TD	Median 19.3	IQR 16.9-23.2											1	1	TV time	activity diary	Self-report	3	2Wd (School days),1Wend	hours/day	2.5 (median)	2.3-3.1 (IQR)	2	1	1	3	2	0
700	664537091	Henry, C Jeya K; Lightowler, Helen J; Al-Hourani, Huda M;	2004-01-05	S	UAE	Abu Dhabi	-	Public	-	1998-1999	Oct-April	14-16	-	-	36	0	36	F	TD	Median 19.8	IQR 17.5-23.9											1	1	TV time	activity diary	Self-report	3	2Wd (School days),1Wend	hours/day	2.5 (median)	2.3-2.8 (IQR)	2	1	1	3	2	0
706	664534507	Jalali-Farahani, Sara; Amiri, Parisa; Chin, Yit Siew; Chin, Yit Siew;	2016-01-02	S	Iran	Tehran	Urban and rural	-	-	-	-	14-17	15.45	0.96	227	0	227	F	TD	-	-	3	3	DEE (Daily Energy Expenditure) school day	QAPACE	Self-report	-	-	kcal/day	Median 1853	IQR 1543-2252											3	2	2	0	3	3
708	664534507	Jalali-Farahani, Sara; Amiri, Parisa; Chin, Yit Siew; Chin, Yit Siew;	2016-01-02	S	Iran	Tehran	Urban and rural	-	-	-	-	14-17	15.45	0.96	227	0	227	F	TD	-	-	3	3	DEE (Daily Energy Expenditure) vacation	QAPACE	Self-report	-	-	kcal/day	Median 1244	IQR 995-1660											3	2	2	0	3	3
710	664534507	Jalali-Farahani, Sara; Amiri, Parisa; Chin, Yit Siew; Chin, Yit Siew;	2016-01-02	S	Iran	Tehran	Urban and rural	-	-	-	-	14-17	15.45	0.96	227	0	227	F	TD	-	-											4		screen time viewing school day	QAPACE	Self-report	-	-	h/wk	10.44	6.5	2	2	2	0	3	3
712	664534507	Jalali-Farahani, Sara; Amiri, Parisa; Chin, Yit Siew; Chin, Yit Siew;	2016-01-02	S	Iran	Tehran	Urban and rural	-	-	-	-	14-17	15.45	0.96	227	0	227	F	TD	-	-											4		screen time viewing vacation	QAPACE	Self-report	-	-	h/wk	15.87	7.63	2	2	2	0	3	3
713	664536319	Jalilpiran, Yahya; Mozaffari, Hadis; Askari, Mohammadreza; Jafari, Alireza; Azadbakht, Leila;	2020-01-07	S	Iran	Tehran	-	-	-	-	-	6	-	-	277	0	277	F	TD Health Beverage Index tertile 1	-	-	8		METs tertile 1	Q- non-standardised	Self/parent report	-	-	MET/h	9.47	0.34											3	1	1	0	3	0
714	664536319	Jalilpiran, Yahya; Mozaffari, Hadis; Askari, Mohammadreza; Jafari, Alireza; Azadbakht, Leila;	2020-01-07	S	Iran	Tehran	-	-	-	-	-	6	-	-	249	0	249	F	TD Health Beverage Index tertile 2	-	-	8		METs tertile 2	Q- non-standardised	Self/parent report	-	-	MET/h	9.51	0.356											3	1	1	0	3	0
715	664536319	Jalilpiran, Yahya; Mozaffari, Hadis; Askari, Mohammadreza; Jafari, Alireza; Azadbakht, Leila;	2020-01-07	S	Iran	Tehran	-	-	-	-	-	6	-	-	262	0	262	F	TD Health Beverage Index tertile 3	-	-	8		METs tertile 3	Q- non-standardised	Self/parent report	-	-	MET/h	9.5	0.36											3	1	1	0	3	0
720	664537699	Karaca, Ayda; Caglar, Emine; Bilgili, Naile; Ayaz, Sultan;	2011-01-01	S	Turkey	Ankara	Majority U	public and private	-	-	-	-	14.97	0.7	553	0	553	F	TD weekdays	-	-											3	10	screen time (TV and computer/video games)	PAAQ	self-report	-	-	hours/day	2.59	1.98	2	2	2	0	3	0
722	664537699	Karaca, Ayda; Caglar, Emine; Bilgili, Naile; Ayaz, Sultan;	2011-01-01	S	Turkey	Ankara	Majority U	public and private	-	-	-	-	14.97	0.7	553	0	553	F	TD Saturday	-	-											3	10	screen time (TV and computer/video games)	PAAQ	self-report	-	-	hours/day	4.09	2.56	2	2	2	0	3	0
724	664537699	Karaca, Ayda; Caglar, Emine; Bilgili, Naile; Ayaz, Sultan;	2011-01-01	S	Turkey	Ankara	Majority U	public and private	-	-	-	-	14.97	0.7	553	0	553	F	TD Sunday	-	-											3	10	screen time (TV and computer/video games)	PAAQ	self-report	-	-	hours/day	3.96	2.61	2	2	2	0	3	0
726	664535079	Kelishadi, R; Ardalan, G; Gheiratmand, R; MM, Gouya; EM, Razaghi; Delavari, A; Majdzadeh, R; Heshmat, R; Motaghian, M; Barekati, H; MS, Mahmoud-Arabi; MM, Riazi;	2007-01-01	S	Iran	23 provinces	urban and rural	-	-	2003-2004	-	6-18	-	-	10141	0	10141	F	TD female BMI<85th percentile	-	-											6	12	Sedentary time (<3METs)	CASPIAN - GSHS	Self-report	7	B	hours/day	19	2.9	3	2	1	2	3	3
728	664535079	Kelishadi, R; Ardalan, G; Gheiratmand, R; MM, Gouya; EM, Razaghi; Delavari, A; Majdzadeh, R; Heshmat, R; Motaghian, M; Barekati, H; MS, Mahmoud-Arabi; MM, Riazi;	2007-01-01	S	Iran	23 provinces	urban and rural	-	-	2003-2004	-	6-18	-	-	10141	0	10141	F	TD female BMI<85th percentile	-	-	5	9	Moderate (3-6 METs)	CASPIAN - GSHS	Self-report	7	B	hours/day	3.7	0.4											3	2	1	2	3	3
730	664535079	Kelishadi, R; Ardalan, G; Gheiratmand, R; MM, Gouya; EM, Razaghi; Delavari, A; Majdzadeh, R; Heshmat, R; Motaghian, M; Barekati, H; MS, Mahmoud-Arabi; MM, Riazi;	2007-01-01	S	Iran	23 provinces	urban and rural	-	-	2003-2004	-	6-18	-	-	10141	0	10141	F	TD female BMI<85th percentile	-	-	5	8	Vigorous (>=6METs)	CASPIAN - GSHS	Self-report	7	B	hours/day	0.4	0.03											3	2	1	2	3	3
732	664535079	Kelishadi, R; Ardalan, G; Gheiratmand, R; MM, Gouya; EM, Razaghi; Delavari, A; Majdzadeh, R; Heshmat, R; Motaghian, M; Barekati, H; MS, Mahmoud-Arabi; MM, Riazi;	2007-01-01	S	Iran	23 provinces	urban and rural	-	-	2003-2004	-	6-18	-	-	10141	0	10141	F	TD female BMI<85th percentile	-	-	3		Energy Expenditure (kcal)	CASPIAN - GSHS	Self-report	7	B	kcal/d	1782.1	784											3	2	1	2	3	3
734	664535079	Kelishadi, R; Ardalan, G; Gheiratmand, R; MM, Gouya; EM, Razaghi; Delavari, A; Majdzadeh, R; Heshmat, R; Motaghian, M; Barekati, H; MS, Mahmoud-Arabi; MM, Riazi;	2007-01-01	S	Iran	23 provinces	urban and rural	-	-	2003-2004	-	6-18	-	-	717	0	717	F	TD female BMI>=85th percentile	-	-											6	12	Sedentary time (<3METs)	CASPIAN - GSHS	Self-report	7	B	hours/day	19.2	3	3	2	1	2	3	3
736	664535079	Kelishadi, R; Ardalan, G; Gheiratmand, R; MM, Gouya; EM, Razaghi; Delavari, A; Majdzadeh, R; Heshmat, R; Motaghian, M; Barekati, H; MS, Mahmoud-Arabi; MM, Riazi;	2007-01-01	S	Iran	23 provinces	urban and rural	-	-	2003-2004	-	6-18	-	-	717	0	717	F	TD female BMI>=85th percentile	-	-	5	9	Moderate (3-6 METs)	CASPIAN - GSHS	Self-report	7	B	hours/day	3.6	0.3											3	2	1	2	3	3
738	664535079	Kelishadi, R; Ardalan, G; Gheiratmand, R; MM, Gouya; EM, Razaghi; Delavari, A; Majdzadeh, R; Heshmat, R; Motaghian, M; Barekati, H; MS, Mahmoud-Arabi; MM, Riazi;	2007-01-01	S	Iran	23 provinces	urban and rural	-	-	2003-2004	-	6-18	-	-	717	0	717	F	TD female BMI>=85th percentile	-	-	5	8	Vigorous (>=6METs)	CASPIAN - GSHS	Self-report	7	B	hours/day	0.5	0.08											3	2	1	2	3	3
740	664535079	Kelishadi, R; Ardalan, G; Gheiratmand, R; MM, Gouya; EM, Razaghi; Delavari, A; Majdzadeh, R; Heshmat, R; Motaghian, M; Barekati, H; MS, Mahmoud-Arabi; MM, Riazi;	2007-01-01	S	Iran	23 provinces	urban and rural	-	-	2003-2004	-	6-18	-	-	717	0	717	F	TD female BMI>=85th percentile	-	-	3		Energy Expenditure (kcal)	CASPIAN - GSHS	Self-report	7	B	kcal/d	2534	863											3	2	1	2	3	3
742	664536613	Kelishadi, Roya; Heidari, Zahra; Kazemi, Iraj; Jafari-Koshki, Tohid; Mansourian, Marjan; Motlagh, Mohammad-Esmaeil; Heshmat, Ramin;	2018-01-03	S	Iran	-	U & R	-	-	-	-	6-18	12.56	3.3	6543	0	6543	F	TD	18.93	4.3											7		Sleep time	CASPIAN-IV	Self-report	7	B	hours/day	9	1.5	2	2	1	0	3	0
744	664536613	Kelishadi, Roya; Heidari, Zahra; Kazemi, Iraj; Jafari-Koshki, Tohid; Mansourian, Marjan; Motlagh, Mohammad-Esmaeil; Heshmat, Ramin;	2018-01-03	S	Iran	-	U & R	-	-	-	-	6-18	12.56	3.3	6543	0	6543	F	TD	18.93	4.3											4		Screen time	CASPIAN-IV	Self-report	7	B	hours/day	2.7	1.5	2	2	1	0	3	0
747	664537902	Kelishadi, Roya; Mirghaffari, Nourollah; Poursafa, Parinaz; Gidding, Samuel S;	2009-01-03	S	Iran	Isfahan	U	-	-	2004-2005	Nov-Nov	10-18	-	-	183	0	183	F	TD	-	-	8	18	PA	Q- non-standardised	Self-report	-	Wd	MET-hour/day	39.2	3.5											3	1	2	3	0	0
749	664537407	Kelishadi, Roya; Razaghi, Emran Mohammad; Gouya, Mohammad Mehdí; Ardalan, Gelayol; Gheiratmand, Riaz; Delavari, Alireza; Motaghian, Molouk; Ziaee, Vahid; Siadat, Zahra Dana; Majdzadeh, Reza; Heshmat, Ramin; Barekati, Hamed; Arabi, Minoo Sadat Mahmoud; Heidarzadeh, Abtin; Shariatinejad, Keivan;	2007-01-01	S	Iran	23 provinces	U & R	-	-	2003-2004	-	6-18	12	3.2	2563	0	2563	F	TD total	18.7	3.9	8		MET	CASPIAN	Self-report	7	B	METs-hour/day	40.7	14											3	2	2	2	3	0
751	664537407	Kelishadi, Roya; Razaghi, Emran Mohammad; Gouya, Mohammad Mehdí; Ardalan, Gelayol; Gheiratmand, Riaz; Delavari, Alireza; Motaghian, Molouk; Ziaee, Vahid; Siadat, Zahra Dana; Majdzadeh, Reza; Heshmat, Ramin; Barekati, Hamed; Arabi, Minoo Sadat Mahmoud; Heidarzadeh, Abtin; Shariatinejad, Keivan;	2007-01-01	S	Iran	23 provinces	U & R	-	-	2003-2004	-	6-18	8.2	1.3	859	0	859	F	TD 6-9.9 years	16.1	2.8	8		MET	CASPIAN	Self-report	7	B	METs-hour/day	37	11.7											3	2	2	2	3	0
753	664537407	Kelishadi, Roya; Razaghi, Emran Mohammad; Gouya, Mohammad Mehdí; Ardalan, Gelayol; Gheiratmand, Riaz; Delavari, Alireza; Motaghian, Molouk; Ziaee, Vahid; Siadat, Zahra Dana; Majdzadeh, Reza; Heshmat, Ramin; Barekati, Hamed; Arabi, Minoo Sadat Mahmoud; Heidarzadeh, Abtin; Shariatinejad, Keivan;	2007-01-01	S	Iran	23 provinces	U & R	-	-	2003-2004	-	6-18	12.5	1.1	1045	0	1045	F	TD 10-13.9 years	19.4	3.6	8		MET	CASPIAN	Self-report	7	B	METs-hour/day	43.5	16.9											3	2	2	2	3	0
755	664537407	Kelishadi, Roya; Razaghi, Emran Mohammad; Gouya, Mohammad Mehdí; Ardalan, Gelayol; Gheiratmand, Riaz; Delavari, Alireza; Motaghian, Molouk; Ziaee, Vahid; Siadat, Zahra Dana; Majdzadeh, Reza; Heshmat, Ramin; Barekati, Hamed; Arabi, Minoo Sadat Mahmoud; Heidarzadeh, Abtin; Shariatinejad, Keivan;	2007-01-01	S	Iran	23 provinces	U & R	-	-	2003-2004	-	6-18	16.1	1	659	0	659	F	TD 14-18 years	21.1	3.7	8		MET	CASPIAN	Self-report	7	B	METs-hour/day	41.3	12.1											3	2	2	2	3	0
757	664535640	Kerkadi, Abdelhamid; Sadig, Abdelmonem H; Bawadi, Hiba; Al Thani, Al Anoud Mohammed; Al Chetachi, Walaa; Akram, Hammad; Al-Hazzaa, Hazzaa M; Musaiger, Abdulrahman O;	2019-01-11	S	Qatar	-	-	Independent schools	-	2013-2014	Academic year	14-18	-	-	371	0	371	F	TD normal weight	-	-	8		METs-min/week	ATLS	Self-report	7	B	METs-min/week	2240.9	2254.4											3	2	2	2	3	3
759	664535640	Kerkadi, Abdelhamid; Sadig, Abdelmonem H; Bawadi, Hiba; Al Thani, Al Anoud Mohammed; Al Chetachi, Walaa; Akram, Hammad; Al-Hazzaa, Hazzaa M; Musaiger, Abdulrahman O;	2019-01-11	S	Qatar	-	-	Independent schools	-	2013-2014	Academic year	14-18	-	-	229	0	229	F	TD overweight/obese	-	-	8		METs-min/week	ATLS	Self-report	7	B	METs-min/week	2140.4	1843.6											3	2	2	2	3	3
761	664535640	Kerkadi, Abdelhamid; Sadig, Abdelmonem H; Bawadi, Hiba; Al Thani, Al Anoud Mohammed; Al Chetachi, Walaa; Akram, Hammad; Al-Hazzaa, Hazzaa M; Musaiger, Abdulrahman O;	2019-01-11	S	Qatar	-	-	Independent schools	-	2013-2014	Academic year	14-18	-	-	371	0	371	F	TD normal weight	-	-	8	22	METs-min/week from vigorous activity	ATLS	Self-report	7	B	METs-min/week	863.5	1214.9											3	2	2	2	3	3
763	664535640	Kerkadi, Abdelhamid; Sadig, Abdelmonem H; Bawadi, Hiba; Al Thani, Al Anoud Mohammed; Al Chetachi, Walaa; Akram, Hammad; Al-Hazzaa, Hazzaa M; Musaiger, Abdulrahman O;	2019-01-11	S	Qatar	-	-	Independent schools	-	2013-2014	Academic year	14-18	-	-	229	0	229	F	TD overweight/obese	-	-	8	22	METs-min/week from vigorous activity	ATLS	Self-report	7	B	METs-min/week	767.8	842.3											3	2	2	2	3	3
765	664535640	Kerkadi, Abdelhamid; Sadig, Abdelmonem H; Bawadi, Hiba; Al Thani, Al Anoud Mohammed; Al Chetachi, Walaa; Akram, Hammad; Al-Hazzaa, Hazzaa M; Musaiger, Abdulrahman O;	2019-01-11	S	Qatar	-	-	Independent schools	-	2013-2014	Academic year	14-18	-	-	371	0	371	F	TD normal weight	-	-	8	21	METs-min/week from moderate activity	ATLS	Self-report	7	B	METs-min/week	794.6	927.1											3	2	2	2	3	3
767	664535640	Kerkadi, Abdelhamid; Sadig, Abdelmonem H; Bawadi, Hiba; Al Thani, Al Anoud Mohammed; Al Chetachi, Walaa; Akram, Hammad; Al-Hazzaa, Hazzaa M; Musaiger, Abdulrahman O;	2019-01-11	S	Qatar	-	-	Independent schools	-	2013-2014	Academic year	14-18	-	-	229	0	229	F	TD overweight/obese	-	-	8	21	METs-min/week from moderate activity	ATLS	Self-report	7	B	METs-min/week	751.4	817.6											3	2	2	2	3	3
769	664535640	Kerkadi, Abdelhamid; Sadig, Abdelmonem H; Bawadi, Hiba; Al Thani, Al Anoud Mohammed; Al Chetachi, Walaa; Akram, Hammad; Al-Hazzaa, Hazzaa M; Musaiger, Abdulrahman O;	2019-01-11	S	Qatar	-	-	Independent schools	-	2013-2014	Academic year	14-18	-	-	371	0	371	F	TD normal weight	-	-											4		Total screen time (TV and computer)	ATLS	Self-report	7	B	h/day	5.99	3.75	3	2	2	2	3	3
771	664535640	Kerkadi, Abdelhamid; Sadig, Abdelmonem H; Bawadi, Hiba; Al Thani, Al Anoud Mohammed; Al Chetachi, Walaa; Akram, Hammad; Al-Hazzaa, Hazzaa M; Musaiger, Abdulrahman O;	2019-01-11	S	Qatar	-	-	Independent schools	-	2013-2014	Academic year	14-18	-	-	229	0	229	F	TD overweight/obese	-	-											4		Total screen time (TV and computer)	ATLS	Self-report	7	B	h/day	6.01	3.7	3	2	2	2	3	3
773	664535640	Kerkadi, Abdelhamid; Sadig, Abdelmonem H; Bawadi, Hiba; Al Thani, Al Anoud Mohammed; Al Chetachi, Walaa; Akram, Hammad; Al-Hazzaa, Hazzaa M; Musaiger, Abdulrahman O;	2019-01-11	S	Qatar	-	-	Independent schools	-	2013-2014	Academic year	14-18	-	-	371	0	371	F	TD normal weight	-	-											7		Average sleep time per day	ATLS	Self-report	7	B	h/day	6.89	1.94	3	2	2	2	3	3
775	664535640	Kerkadi, Abdelhamid; Sadig, Abdelmonem H; Bawadi, Hiba; Al Thani, Al Anoud Mohammed; Al Chetachi, Walaa; Akram, Hammad; Al-Hazzaa, Hazzaa M; Musaiger, Abdulrahman O;	2019-01-11	S	Qatar	-	-	Independent schools	-	2013-2014	Academic year	14-18	-	-	229	0	229	F	TD overweight/obese	-	-											7		Average sleep time per day	ATLS	Self-report	7	B	h/day	6.78	2.01	3	2	2	2	3	3
777	664539702	Khader, Y; Irshaidat, O; Khasawneh, M; Amarin, Z; Alomari, M; Batieha, A;	2009-01-01	S	Jordan	Irbid	U & R	Public and private	-	2006	March-May	6-12	9.5	-	1079	0	1079	F	TD	18	10.6											1	1	TV time	Q- non-defined	Self/parent	-	-	hours/day	2.3	1.2	2	0	2	3	3	3
778	664540155	Khayyatzadeh, Sayyed Saeid; Vatanparast, Hassanali; Avan, Amir; Bagherniya, Mohammad; Bahrami, Afsane; Kiani, Mohammad Ali; Bahrami-Taghanaki, Hamidreza; Ferns, Gordon A; Ghayour-Mobarhan, Majid;	2017-01-01	S	Iran	Mashhad and Sabzivar	-	-	-	2015	-	12-18	14.4	1.4	772	0	965	F	TD normal weight	-	-	8	18	PA	Q- non-standardised	Self-report	-	-	MET-hours/day	45.6	3.6											3	1	1	2	3	3
779	664540155	Khayyatzadeh, Sayyed Saeid; Vatanparast, Hassanali; Avan, Amir; Bagherniya, Mohammad; Bahrami, Afsane; Kiani, Mohammad Ali; Bahrami-Taghanaki, Hamidreza; Ferns, Gordon A; Ghayour-Mobarhan, Majid;	2017-01-01	S	Iran	Mashhad and Sabzivar	-	-	-	2015	-	12-18	14.3	1.5	193	0	965	F	TD obese	-	-	8	18	PA	Q- non-standardised	Self-report	-	-	MET-hours/day	45.3	3.5											3	1	1	2	3	3
785	664537127	Kilani, Hashem; Al-Hazzaa, Hazzaa; Waly, Mostafa I; Musaiger, Abdulrahman;	2013-01-11	S	Oman	Muscat	-	-	-	2010	Oct-Nov	15-18	16.7	1.3	442	0	442	F	TD	21.3	4.4											4		screen time	ATLS	Self-report	7	B	hours/day	3.7	2.9	2	3	2	3	3	0
787	664535072	Kin-Isler, A; FH, Asci; Altintas, A; Guven-Karahan, B;	2009-01-01	S	Turkey	Ankara	-	-	-	-	-	11-14	12.66	1.06	650	0	650	F	TD	-	-	8		Total MET	Weekly Activity Checklist	Self-report	-	B	METs/week	103.98	71.59											3	1	1	0	3	0
789	664540170	Koçak, S; MB, Harris; AK, Isler; Çiçek, S; Kocak, S; Harris, M B; Isler, A K; Cicek, S;	2002-01-05	S	Turkey	Ankara	-	-	-	-	-	11-14	-	-	333	0	333	F	TD	-	-	8		girls METs	Q- non-standardised	Self-report	-	-	METs	50	40											3	1	1	0	3	0
793	664537698	Kocaoglu, Bike; Moschonis, George; Dimitriou, Maria; Kolotourou, Maria; Keskin, Yasar; Sur, Haydar; Hayran, Osman; Manios, Yannis;	2005-01-02	S	Turkey	Istanbul, Ankara, Izmir	Urban	Private and public	-	2001-2002	March-May,Jan-May	12-13	-	-	157	0	157	F	TD Lower father's educational level	-	-	5	7	MVPA	Q- non-standardised	Self-report	3	2Wd+1Wend	h/week	4.1	4.4											3	1	2	3	3	2
794	664537698	Kocaoglu, Bike; Moschonis, George; Dimitriou, Maria; Kolotourou, Maria; Keskin, Yasar; Sur, Haydar; Hayran, Osman; Manios, Yannis;	2005-01-02	S	Turkey	Istanbul, Ankara, Izmir	Urban	Private and public	-	2001-2002	March-May,Jan-May	12-13	-	-	281	0	281	F	TD Medium father's educational level	-	-	5	7	MVPA	Q- non-standardised	Self-report	3	2Wd+1Wend	h/week	4.2	4.5											3	1	2	3	3	2
795	664537698	Kocaoglu, Bike; Moschonis, George; Dimitriou, Maria; Kolotourou, Maria; Keskin, Yasar; Sur, Haydar; Hayran, Osman; Manios, Yannis;	2005-01-02	S	Turkey	Istanbul, Ankara, Izmir	Urban	Private and public	-	2001-2002	March-May,Jan-May	12-13	-	-	71	0	71	F	TD Higher father's educational level	-	-	5	7	MVPA	Q- non-standardised	Self-report	3	2Wd+1Wend	h/week	4	5.3											3	1	2	3	3	2
799	664537698	Kocaoglu, Bike; Moschonis, George; Dimitriou, Maria; Kolotourou, Maria; Keskin, Yasar; Sur, Haydar; Hayran, Osman; Manios, Yannis;	2005-01-02	S	Turkey	Istanbul, Ankara, Izmir	Urban	Private and public	-	2001-2002	March-May,Jan-May	12-13	-	-	260	0	260	F	TD Lower mother's educational level	-	-	5	7	MVPA	Q- non-standardised	Self-report	3	2Wd+1Wend	h/week	3.8	4.3											3	1	2	3	3	2
800	664537698	Kocaoglu, Bike; Moschonis, George; Dimitriou, Maria; Kolotourou, Maria; Keskin, Yasar; Sur, Haydar; Hayran, Osman; Manios, Yannis;	2005-01-02	S	Turkey	Istanbul, Ankara, Izmir	Urban	Private and public	-	2001-2002	March-May,Jan-May	12-13	-	-	222	0	222	F	TD Medium mother's educational level	-	-	5	7	MVPA	Q- non-standardised	Self-report	3	2Wd+1Wend	h/week	4.4	4.8											3	1	2	3	3	2
801	664537698	Kocaoglu, Bike; Moschonis, George; Dimitriou, Maria; Kolotourou, Maria; Keskin, Yasar; Sur, Haydar; Hayran, Osman; Manios, Yannis;	2005-01-02	S	Turkey	Istanbul, Ankara, Izmir	Urban	Private and public	-	2001-2002	March-May,Jan-May	12-13	-	-	30	0	30	F	TD Higher mother's educational level	-	-	5	7	MVPA	Q- non-standardised	Self-report	3	2Wd+1Wend	h/week	3.5	5											3	1	2	3	3	2
815	664537651	Lazarou, Chrystalleni; Panagiotakos, Demosthenes B; Kouta, Christiana; Matalas, Antonia-Leda;	2009-01-05	S	Cyprus	-	urban and rural	-	low, mid, high	2004-2005	School year	9-13	10.67	0.99	607	0	607	F	TD	-	-											1		TV time-video the day before	Q- CYKIDS study	Self-report	1	U	hours/day	2.32	1.96	2	2	2	2	2	2
817	664537651	Lazarou, Chrystalleni; Panagiotakos, Demosthenes B; Kouta, Christiana; Matalas, Antonia-Leda;	2009-01-05	S	Cyprus	-	urban and rural	-	low, mid, high	2004-2005	School year	9-13	10.67	0.99	607	0	607	F	TD	-	-											1		TV-video at weekends	Q- CYKIDS study	Self-report	1	Wend	hours/day	4.18	2.64	2	2	2	2	2	2
828	664540274	Loucaides, Constantinos A; Jago, Russell; Theophanous, Maria; CA, Loucaides; Jago, Russell; Theophanous, Maria;	2011-01-08	S	Cyprus	-	U & R	-	-	2008-2009	-	-	14.7	2.2	891	0	891	F	TD	-	-											1	1	Watching TV	Q- Youth Risk Behaviour Survey	Self-report	-	-	hours/day	2.8	1.4	2	2	1	2	3	0
830	664540274	Loucaides, Constantinos A; Jago, Russell; Theophanous, Maria; CA, Loucaides; Jago, Russell; Theophanous, Maria;	2011-01-08	S	Cyprus	-	U & R	-	-	2008-2009	-	-	14.7	2.2	891	0	891	F	TD	-	-											1	2	Watching video/DVD	Q- Youth Risk Behaviour Survey	Self-report	-	-	hours/day	1.4	1.3	2	2	1	2	3	0
832	664540274	Loucaides, Constantinos A; Jago, Russell; Theophanous, Maria; CA, Loucaides; Jago, Russell; Theophanous, Maria;	2011-01-08	S	Cyprus	-	U & R	-	-	2008-2009	-	-	14.7	2.2	891	0	891	F	TD	-	-											5		Playing video games	Q- Youth Risk Behaviour Survey	Self-report	-	-	hours/day	0.8	1.3	2	2	1	2	3	0
834	664540274	Loucaides, Constantinos A; Jago, Russell; Theophanous, Maria; CA, Loucaides; Jago, Russell; Theophanous, Maria;	2011-01-08	S	Cyprus	-	U & R	-	-	2008-2009	-	-	14.7	2.2	891	0	891	F	TD	-	-											4		Screen based sedentary activities	Q- Youth Risk Behaviour Survey	Self-report	-	-	hours/day	7.1	4	2	2	1	2	3	0
836	664540274	Loucaides, Constantinos A; Jago, Russell; Theophanous, Maria; CA, Loucaides; Jago, Russell; Theophanous, Maria;	2011-01-08	S	Cyprus	-	U & R	-	-	2008-2009	-	-	14.7	2.2	891	0	891	F	TD	-	-											4		Non-screen based sedentary activities	Q- Youth Risk Behaviour Survey	Self-report	-	-	hours/day	5.8	3.5	2	2	1	2	3	0
841	664538100	Loucaides	2018-01-03	O	Cyprus	Limassol	-	-	-	-	Jan and then May		-	-	35	0	35	F	TD - Winter	-	-	1		Weekday (Whole day)	Pedometer DW-200 Yamax		4	Wd	Steps/d	12345	2385											3	3	2	2	2	2
842	664538100	Loucaides	2018-01-03	O	Cyprus	Limassol	-	-	-	-	Jan and then May		-	-	35	0	35	F	TD - WInter	-	-	1		Weekend steps	Pedometer DW-200 Yamax		2	Wend	Steps/d	10977	5910											3	3	2	2	2	2
843	664538100	Loucaides	2018-01-03	O	Cyprus	Limassol	-	-	-	-	Jan and then May		-	-	35	0	35	F	TD - Spring	-	-	1		Weekday (Whole day)	Pedometer DW-200 Yamax		4	Wd	Steps/d	14072	3180											3	3	2	2	2	2
844	664538100	Loucaides	2018-01-03	O	Cyprus	Limassol	-	-	-	-	Jan and then May		-	-	35	0	35	F	TD - Spring	-	-	1		Weekend steps	Pedometer DW-200 Yamax		2	Wend	Steps/d	12891	6714											3	3	2	2	2	2
853	664537900	Loucaides, Jago	2006-01-07	O	Cyprus	Lemesos	-	-	-	2003	May	10-12 (5-6th grade)	-	-	50	0	50	F	TD	18.84	3.5	1		Steps	Pedometer DW-200 Yamax		5	Wd	Steps/d	12282	2956											3	3	1	3	2	2
855	664540144	Loucaides, Jago	2008-01-07	O	Cyprus	Lemesos	U	-	-	2007	Jan-Feb	10-12	-	-	123	0	123	F	TD	-	-	1		Steps	Pedometer DW-200 Yamax		4	Wd	Steps/d	11341	3192											3	3	1	3	2	2
858	664534802	MA, Al-Ghamdi; SA, Lanham-New; JA, Kahn; Al-Ghamdi, Maryam A; Lanham-New, Susan A; Kahn, Jalal A;	2012-01-01	S	Saudi Arabia	Jeddah	-	-	-	-	May	6-18	8	0.9	40	0	40	F	TD 6-9 years	17.2	4	5		PA time	Q- non-standardised	Self/parental	-	-	hours/week	2.1	1.3											1	1	1	1	0	0
860	664534802	MA, Al-Ghamdi; SA, Lanham-New; JA, Kahn; Al-Ghamdi, Maryam A; Lanham-New, Susan A; Kahn, Jalal A;	2012-01-01	S	Saudi Arabia	Jeddah	-	-	-	-	May	6-18	11.3	0.8	57	0	57	F	TD 10-12 years	20.7	5.1	5		PA time	Q- non-standardised	Self/parental	-	-	hours/week	2	2.3											1	1	1	1	0	0
862	664534802	MA, Al-Ghamdi; SA, Lanham-New; JA, Kahn; Al-Ghamdi, Maryam A; Lanham-New, Susan A; Kahn, Jalal A;	2012-01-01	S	Saudi Arabia	Jeddah	-	-	-	-	May	6-18	13.2	0.4	42	0	42	F	TD 13-14 years	19.6	2.9	5		PA time	Q- non-standardised	Self/parental	-	-	hours/week	2.5	2.5											1	1	1	1	0	0
864	664534802	MA, Al-Ghamdi; SA, Lanham-New; JA, Kahn; Al-Ghamdi, Maryam A; Lanham-New, Susan A; Kahn, Jalal A;	2012-01-01	S	Saudi Arabia	Jeddah	-	-	-	-	May	6-18	15.4	0.9	11	0	11	F	TD 15-18 years	19.9	4.1	5		PA time	Q- non-standardised	Self/parental	-	-	hours/week	2.3	1.5											1	1	1	1	0	0
866	664534254	Mahdavi, Sadegh Baradaran; Mansourian, Marjan; Shams, Elaheh; Qorbani, Mostafa; Heshmat, Ramin; Motlagh, Mohammad Esmaeil; Ziaodini, Hasan; Dashti, Razieh; Taheri, Majzoubeh; Kelishadi, Roya; Baradaran Mahdavi, Sadegh;	2020-01-02	S	Iran	30 provinces	U & R	-	-	2014-2015	-	7-18	12.17	3.17	7046	0	7046	F	TD	18.51	4.35	5		PA time	CASPIAN V	Self-report	7	B	hours/week	18.92	7.64											2	2	1	2	3	3
868	664534254	Mahdavi, Sadegh Baradaran; Mansourian, Marjan; Shams, Elaheh; Qorbani, Mostafa; Heshmat, Ramin; Motlagh, Mohammad Esmaeil; Ziaodini, Hasan; Dashti, Razieh; Taheri, Majzoubeh; Kelishadi, Roya; Baradaran Mahdavi, Sadegh;	2020-01-02	S	Iran	30 provinces	U & R	-	-	2014-2015	-	7-18	12.17	3.17	7046	0	7046	F	TD	18.51	4.35											7		Sleep duration	CASPIAN V	Self-report	7	B	hours/week	9.01	1.19	2	2	1	2	3	3
870	664539762	Mahdavi, S B; Bolourinejad, P; Heshmat, R; Motlagh, M E; Ziaodini, H; Taheri, M; Ahadi, Z; Qorbani, M; Kelishadi, R;	2019-01-01	S	Iran	30 provinces	urban and rural	-	-	2014-2015	-	7-18	12.17	3.16	7046	0	7046	F	TD	-	-											4		Screen time	CASPIAN V	Self-report	7	B	hours/day	1.26	0.67	2	2	1	2	3	3
872	664539762	Mahdavi, S B; Bolourinejad, P; Heshmat, R; Motlagh, M E; Ziaodini, H; Taheri, M; Ahadi, Z; Qorbani, M; Kelishadi, R;	2019-01-01	S	Iran	30 provinces	urban and rural	-	-	2014-2015	-	7-18	12.17	3.16	7046	0	7046	F	TD	-	-											1	1	TV watching	CASPIAN V	Self-report	7	B	hours/day	1.96	1.01	2	2	1	2	3	3
873	664539125	Marashi, T; Safari-Moradabadi, A; Ahmadi, F; Alipour-Anbarani, M;	19/11/2020	S	Iran	Mashhad	-	-	-	2018-2019	Academic year	11-13	-	-	66	0	66	F	TD intervention	-	-	8	18	PA	IPAQ	Self-report	7	B	MET-min/week	1216.02	1370.74											3	2	1	2	3	0
874	664539125	Marashi, T; Safari-Moradabadi, A; Ahmadi, F; Alipour-Anbarani, M;	19/11/2020	S	Iran	Mashhad	-	-	-	2018-2019	Academic year	11-13	-	-	66	0	66	F	TD control	-	-	8	18	PA	IPAQ	Self-report	7	B	MET-min/week	645.85	481.1											3	2	1	2	3	0
877	664537880	Manios, Yannis; Dimitriou, Maria; Moschonis, George; Kocaoglu, Bike; Sur, Haydar; Keskin, Yasar; Hayran, Osman;	2004-01-06	S	Turkey	Istanbul	-	-	low, mid, high	2001-2002	November-May	12-13	-	-	132	0	132	F	TD Middle/High SES	18.9	3.1	5	7	MVPA time	Interview	Self-report	3	3Wd,1Wend	hours/week	3.6	4.6											1	1	1	3	3	2
878	664537880	Manios, Yannis; Dimitriou, Maria; Moschonis, George; Kocaoglu, Bike; Sur, Haydar; Keskin, Yasar; Hayran, Osman;	2004-01-06	S	Turkey	Istanbul	-	-	low, mid, high	2001-2002	November-May	12-13	-	-	121	0	121	F	TD Low SES	17.9	3	5	7	MVPA time	Interview	Self-report	3	3Wd,1Wend	hours/week	1	2.1											1	1	1	3	3	2
881	664537880	Manios, Yannis; Dimitriou, Maria; Moschonis, George; Kocaoglu, Bike; Sur, Haydar; Keskin, Yasar; Hayran, Osman;	2004-01-06	S	Turkey	Istanbul	-	-	low, mid, high	2001-2002	November-May	12-13	-	-	132	0	132	F	TD Middle/High SES	18.9	3.1											6	12	Sedentary activities	Interview	Self-report	3	3Wd,1Wend	hours/week	160.9	5.3	1	1	1	3	3	2
882	664537880	Manios, Yannis; Dimitriou, Maria; Moschonis, George; Kocaoglu, Bike; Sur, Haydar; Keskin, Yasar; Hayran, Osman;	2004-01-06	S	Turkey	Istanbul	-	-	low, mid, high	2001-2002	November-May	12-13	-	-	121	0	121	F	TD Low SES	17.9	3											6	12	Sedentary activities	Interview	Self-report	3	3Wd,1Wend	hours/week	166.1	2.5	1	1	1	3	3	2
884	664535170	Manios, Y; Kolotourou, M; Moschonis, G; Sur, H; Keskin, Y; Kocaoglu, B; Hayran, O;	2005-01-04	S	Turkey	Istanbul	-	-	-	2001	March-May	12-13	-	-	191	0	191	F	TD normal weight	18.4	3.1	5	7	MVPA time	Diary	self report	3	2Wd,1Wend	hours/week	2.3	3.6											2	1	1	3	3	2
886	664535170	Manios, Y; Kolotourou, M; Moschonis, G; Sur, H; Keskin, Y; Kocaoglu, B; Hayran, O;	2005-01-04	S	Turkey	Istanbul	-	-	-	2001	March-May	12-13	-	-	33	0	33	F	TD overweight	18.4	3.1	5	7	MVPA time	Diary	self report	3	2Wd,1Wend	hours/week	3.6	5.4											2	1	1	3	3	2
888	664535170	Manios, Y; Kolotourou, M; Moschonis, G; Sur, H; Keskin, Y; Kocaoglu, B; Hayran, O;	2005-01-04	S	Turkey	Istanbul	-	-	-	2001	March-May	12-13	-	-	191	0	191	F	TD normal weight	18.4	3.1											6	12	Sedentary activities	Interview	Self-report	3	3Wd,1Wend	hours/week	163.6	4.8	2	1	1	3	3	2
890	664535170	Manios, Y; Kolotourou, M; Moschonis, G; Sur, H; Keskin, Y; Kocaoglu, B; Hayran, O;	2005-01-04	S	Turkey	Istanbul	-	-	-	2001	March-May	12-13	-	-	33	0	33	F	TD overweight	18.4	3.1											6	12	Sedentary activities	Interview	Self-report	3	3Wd,1Wend	hours/week	162.3	5.9	2	1	1	3	3	2
891	664534252	Mehranfar, Sanaz; Jalilpiran, Yahya; Surkan, Pamela J; Azadbakht, Leila;	2020-01-07	S	Iran	Tehran	-	-	-	2017-2018	-	6	-	-	272	0	272	F	TD Red meats, egg and dairy Tertile 1	-	-	8	18	PA	IPAQ	Self/parent report?	7	B	MET hour/week	9.53	0.36											3	2	1	2	3	0
892	664534252	Mehranfar, Sanaz; Jalilpiran, Yahya; Surkan, Pamela J; Azadbakht, Leila;	2020-01-07	S	Iran	Tehran	-	-	-	2017-2018	-	6	-	-	253	0	253	F	TD Red meats, egg and dairy Tertile 2	-	-	8	18	PA	IPAQ	Self/parent report?	7	B	MET hour/week	9.46	0.35											3	2	1	2	3	0
893	664534252	Mehranfar, Sanaz; Jalilpiran, Yahya; Surkan, Pamela J; Azadbakht, Leila;	2020-01-07	S	Iran	Tehran	-	-	-	2017-2018	-	6	-	-	263	0	263	F	TD Red meats, egg and dairy Tertile 3	-	-	8	18	PA	IPAQ	Self/parent report?	7	B	MET hour/week	9.48	0.35											3	2	1	2	3	0
894	664534252	Mehranfar, Sanaz; Jalilpiran, Yahya; Surkan, Pamela J; Azadbakht, Leila;	2020-01-07	S	Iran	Tehran	-	-	-	2017-2018	-	6	-	-	263	0	263	F	TD Fish and poultry Tertile 1	-	-	8	18	PA	IPAQ	Self/parent report?	7	B	MET hour/week	9.48	0.36											3	2	1	2	3	0
895	664534252	Mehranfar, Sanaz; Jalilpiran, Yahya; Surkan, Pamela J; Azadbakht, Leila;	2020-01-07	S	Iran	Tehran	-	-	-	2017-2018	-	6	-	-	263	0	263	F	TD Fish and poultry Tertile 2	-	-	8	18	PA	IPAQ	Self/parent report?	7	B	MET hour/week	9.49	0.35											3	2	1	2	3	0
896	664534252	Mehranfar, Sanaz; Jalilpiran, Yahya; Surkan, Pamela J; Azadbakht, Leila;	2020-01-07	S	Iran	Tehran	-	-	-	2017-2018	-	6	-	-	262	0	262	F	TD Fish and poultry Tertile 3	-	-	8	18	PA	IPAQ	Self/parent report?	7	B	MET hour/week	9.51	0.36											3	2	1	2	3	0
897	664534252	Mehranfar, Sanaz; Jalilpiran, Yahya; Surkan, Pamela J; Azadbakht, Leila;	2020-01-07	S	Iran	Tehran	-	-	-	2017-2018	-	6	-	-	264	0	264	F	TD Soy and legumes Tertile 1	-	-	8	18	PA	IPAQ	Self/parent report?	7	B	MET hour/week	9.49	0.34											3	2	1	2	3	0
898	664534252	Mehranfar, Sanaz; Jalilpiran, Yahya; Surkan, Pamela J; Azadbakht, Leila;	2020-01-07	S	Iran	Tehran	-	-	-	2017-2018	-	6	-	-	265	0	265	F	TD Soy and legumes Tertile 2	-	-	8	18	PA	IPAQ	Self/parent report?	7	B	MET hour/week	9.49	0.36											3	2	1	2	3	0
899	664534252	Mehranfar, Sanaz; Jalilpiran, Yahya; Surkan, Pamela J; Azadbakht, Leila;	2020-01-07	S	Iran	Tehran	-	-	-	2017-2018	-	6	-	-	259	0	259	F	TD Soy and legumes Tertile 3	-	-	8	18	PA	IPAQ	Self/parent report?	7	B	MET hour/week	9.5	0.37											3	2	1	2	3	0
947	664534207	Moradi, Ghobad; Mostafavi, Farideh; Piroozi, Bakhtiar; Zareie, Bushra; Mahboobi, Marzieh; Rasouli, Mohammad Aziz;	2020-01-10	S	Iran	-	-	-	-	-	-	10-12	-	-	754	0	754	F	TD	-	-	8	18	PA	MAQ	Self-report	-	-	METs-hours/week	30.87	58.44											3	2	0	0	3	0
951	664534903	Motamed-Gorji, Nazgol; Qorbani, Mostafa; Nikkho, Fatemeh; Asadi, Mojgan; Motlagh, Mohammad Esmaeil; Safari, Omid; Arefirad, Tahereh; Asayesh, Hamid; Mohammadi, Rasool; Mansourian, Morteza; Kelishadi, Roya;	2019-01-01	S	Iran	30 provinces	urban and rural	-	-	2011-2012	-	6-18	12.6	3.3	Female	0	Female	F	TD	18.9	4.5											2	4	Personal computer time	CASPIAN IV (GSHS/PAQ-A)	Self-report	7	B	hours/day	1.1	1.4	2	2	1	2	3	3
953	664534903	Motamed-Gorji, Nazgol; Qorbani, Mostafa; Nikkho, Fatemeh; Asadi, Mojgan; Motlagh, Mohammad Esmaeil; Safari, Omid; Arefirad, Tahereh; Asayesh, Hamid; Mohammadi, Rasool; Mansourian, Morteza; Kelishadi, Roya;	2019-01-01	S	Iran	30 provinces	urban and rural	-	-	2011-2012	-	6-18	12.6	3.3	Female	0	Female	F	TD	18.9	4.5											1	1	TV time	CASPIAN IV (GSHS/PAQ-A)	Self-report	7	B	hours/day	2.6	1.8	2	2	1	2	3	3
955	664534903	Motamed-Gorji, Nazgol; Qorbani, Mostafa; Nikkho, Fatemeh; Asadi, Mojgan; Motlagh, Mohammad Esmaeil; Safari, Omid; Arefirad, Tahereh; Asayesh, Hamid; Mohammadi, Rasool; Mansourian, Morteza; Kelishadi, Roya;	2019-01-01	S	Iran	30 provinces	urban and rural	-	-	2011-2012	-	6-18	12.6	3.3	Female	0	Female	F	TD	18.9	4.5											4		Screen time	CASPIAN IV (GSHS/PAQ-A)	Self-report	7	B	hours/day	1.97	1.4	2	2	1	2	3	3
959	664535260	Mozaffari, H; Nabaei, B; Mozaffari, H; Nabaei, B;	2007-01-03	S	Iran	Tehran	-	Public and private	-	2002	-	7-12	-	-	1661	0	1661	F	TD non-obese	-	-											3		TV watching+computer playing	Q- non-standardised	Self or parent report	-	-	hours/day	0.8	0.2	2	2	1	2	0	0
960	664535260	Mozaffari, H; Nabaei, B; Mozaffari, H; Nabaei, B;	2007-01-03	S	Iran	Tehran	-	Public and private	-	2002	-	7-12	-	-	139	0	139	F	TD 0bese	-	-											3		TV watching+computer playing	Q- non-standardised	Self or parent report	-	-	hours/day	1.12	0.14	2	2	1	2	0	0
962	664534612	Musaiger, Abdulrahman O; Al-Mufty, Berivan A; Al-Hazzaa, Hazzaa M;	2014-01-03	S	Iraq	Mosul	-	Public and private	-	2009-2010	Sept-Nov	15-18	16.76	1.5	373	0	373	F	TD	22.6	3.6	5		Total PA	ATLS	Self-report	7	B	min/week	371.5	283.1											1	2	1	3	3	0
964	664534612	Musaiger, Abdulrahman O; Al-Mufty, Berivan A; Al-Hazzaa, Hazzaa M;	2014-01-03	S	Iraq	Mosul	-	Public and private	-	2009-2010	Sept-Nov	15-18	16.76	1.5	373	0	373	F	TD	22.6	3.6	5	8	VPA	ATLS	Self-report	7	B	min/week	76.6	125.1											2	2	1	3	3	0
966	664534612	Musaiger, Abdulrahman O; Al-Mufty, Berivan A; Al-Hazzaa, Hazzaa M;	2014-01-03	S	Iraq	Mosul	-	Public and private	-	2009-2010	Sept-Nov	15-18	16.76	1.5	373	0	373	F	TD	22.6	3.6	5	9	MPA	ATLS	Self-report	7	B	min/week	287.2	215.5											2	2	1	3	3	0
968	664534612	Musaiger, Abdulrahman O; Al-Mufty, Berivan A; Al-Hazzaa, Hazzaa M;	2014-01-03	S	Iraq	Mosul	-	Public and private	-	2009-2010	Sept-Nov	15-18	16.76	1.5	373	0	373	F	TD	22.6	3.6											7		Sleep duration	ATLS	Self-report	7	B	hours/day	7.18	1.6	2	2	1	3	3	0
970	664534612	Musaiger, Abdulrahman O; Al-Mufty, Berivan A; Al-Hazzaa, Hazzaa M;	2014-01-03	S	Iraq	Mosul	-	Public and private	-	2009-2010	Sept-Nov	15-18	16.76	1.5	373	0	373	F	TD	22.6	3.6											1	1	TV time	ATLS	Self-report	7	B	hours/day	2.28	1.7	2	2	1	3	3	0
972	664534612	Musaiger, Abdulrahman O; Al-Mufty, Berivan A; Al-Hazzaa, Hazzaa M;	2014-01-03	S	Iraq	Mosul	-	Public and private	-	2009-2010	Sept-Nov	15-18	16.76	1.5	373	0	373	F	TD	22.6	3.6											3		Computer games and internet use	ATLS	Self-report	7	B	hours/day	1.13	1.3	2	2	1	3	3	0
973	664537198	Najafabadi, Mahboubeh Ghayour; Memari, Amir-Hossein; Kordi, Ramin; Shayestehfar, Monir; Eshghi, Mohammad-Ali;	2017-01-09	O	Iraq	Tehran	-	-	-	-	-	15-16	15.7	0.5	28	0	28	F	TD (control group at baseline)	18.9	3.2	4		cpm vector magnitude	Accelerometer (ActiGraph GTX3)	Objective	7	B	cpm	1130.8	322.9											3	3	2	0	1	0
974	664537198	Najafabadi, Mahboubeh Ghayour; Memari, Amir-Hossein; Kordi, Ramin; Shayestehfar, Monir; Eshghi, Mohammad-Ali;	2017-01-09	O	Iraq	Tehran	-	-	-	-	-	15-16	15.4	0.4	27	0	27	F	TD (intervention group)	18.6	3	4		cpm vector magnitude	Accelerometer (ActiGraph GTX3)	Objective	7	B	cpm	1139	301.6											3	3	2	0	1	0
976	664534221	Naseri, Parisa; Amiri, Parisa; Momenyan, Somayeh; Zayeri, Farid; Karimi, Mehrdad; Azizi, Fereidoun;	2020-01-05	S	Iran	Tehran	-	-	-	2002-2005	-	12-18	14.94	1.84	700	0	700	F	TD	21.54	3.93	8	18	PA	MAQ	Self-report	-	-	MET-mins/week	984.76	1179											1	2	1	2	3	0
979	664536956	Neshatbini Tehrani, Asal; Farhadnejad, Hossein; Salehpour, Amin; Beyzai, Bita; Hekmatdoost, Azita; Rashidkhani, Bahram;	2019-01-04	S	Iran	Tehran	-	-	low, mid, high SES	-	-	15-18	16.11	0.96	100	0	100	F	TD Nutritional knowledge tertile 1	21.78	4.85	8	18	PA	Q- non-standardised	self report	-	-	MET-hr/day	35.54	6.13											3	1	1	0	3	3
980	664536956	Neshatbini Tehrani, Asal; Farhadnejad, Hossein; Salehpour, Amin; Beyzai, Bita; Hekmatdoost, Azita; Rashidkhani, Bahram;	2019-01-04	S	Iran	Tehran	-	-	low, mid, high SES	-	-	15-18	16.25	0.98	102	0	102	F	TD Nutritional knowledge tertile 2	21.98	4.21	8	18	PA	Q- non-standardised	self report	-	-	MET-hr/day	35.79	4.82											3	1	1	0	3	3
981	664536956	Neshatbini Tehrani, Asal; Farhadnejad, Hossein; Salehpour, Amin; Beyzai, Bita; Hekmatdoost, Azita; Rashidkhani, Bahram;	2019-01-04	S	Iran	Tehran	-	-	low, mid, high SES	-	-	15-18	16.23	1.04	95	0	95	F	TD Nutritional knowledge tertile 3	23.21	4.71	8	18	PA	Q- non-standardised	self report	-	-	MET-hr/day	36.6	5.88											3	1	1	0	3	3
987	664539221	Nozari, R A; Farshbaf-Khalili, A; Sattarzadeh, N; Jafarabadi, M A;	2019-01-01	S	Iran	Tabriz	-	-	-	2017-2018	Oct-Jan	14-18	16.1	0.79	60	0	60	F	TD Intervention - counselling	-	-	5		PA	IPAQ-SF	Self-report	7	B	METs-min/week	Median 445.5	IQR 297.0-625.5											3	2	1	3	3	3
988	664539221	Nozari, R A; Farshbaf-Khalili, A; Sattarzadeh, N; Jafarabadi, M A;	2019-01-01	S	Iran	Tabriz	-	-	-	2017-2018	Oct-Jan	14-18	16.3	0.89	60	0	60	F	TD Control	-	-	5		PA	IPAQ-SF	Self-report	7	B	METs-min/week	Median 475.5	IQR 233.2-757.5											3	2	1	3	3	3
1056	664537025	Rostamian, Marzieh; Kazemi, Ashraf;	2016-01-11	S	Iran	Isfahan	-	-	-	2015	Jan	11-19	14.37	1.58	340	0	340	F	TD	20.57	3.25	5		PA time	WHO questionnaire	-	-	-	min/week	87.35	32.05											1	2	1	3	3	3
1057	664539146	Rostami-Moez, M; Hazavehei, S M M; Karami, M; Karimi-Shahanjarini, A; Nazem, F; Rezapur-Shahkolai, F;	2017-01-01	O	Iran	Hamadan	-	-	-	2014-15	Nov-Feb	10	-	-	162	0	162	F	TD	-	-	1		Steps	Pedometer (Healer MP-22)	Objective	7	B	Steps/d	7544.7	2949.69											3	3	2	3	3	3
1058	664539146	Rostami-Moez, M; Hazavehei, S M M; Karami, M; Karimi-Shahanjarini, A; Nazem, F; Rezapur-Shahkolai, F;	2017-01-01	O	Iran	Hamadan	-	-	-	2014-15	Nov-Feb	11	-	-	166	0	166	F	TD	-	-	1		Steps	Pedometer (Healer MP-22)	Objective	7	B	Steps/d	5521.61	2780.13											3	3	2	3	3	3
1059	664539146	Rostami-Moez, M; Hazavehei, S M M; Karami, M; Karimi-Shahanjarini, A; Nazem, F; Rezapur-Shahkolai, F;	2017-01-01	O	Iran	Hamadan	-	-	-	2014-15	Nov-Feb	12	-	-	1687	0	1687	F	TD	-	-	1		Steps	Pedometer (Healer MP-22)	Objective	7	B	Steps/d	6316.37	2247.04											3	3	2	3	3	3
1060	664539146	Rostami-Moez, M; Hazavehei, S M M; Karami, M; Karimi-Shahanjarini, A; Nazem, F; Rezapur-Shahkolai, F;	2017-01-01	O	Iran	Hamadan	-	-	-	2014-15	Nov-Feb	13	-	-	171	0	171	F	TD	-	-	1		Steps	Pedometer (Healer MP-22)	Objective	7	B	Steps/d	5033.01	1419.76											3	3	2	3	3	3
1061	664539146	Rostami-Moez, M; Hazavehei, S M M; Karami, M; Karimi-Shahanjarini, A; Nazem, F; Rezapur-Shahkolai, F;	2017-01-01	O	Iran	Hamadan	-	-	-	2014-15	Nov-Feb	14	-	-	168	0	168	F	TD	-	-	1		Steps	Pedometer (Healer MP-22)	Objective	7	B	Steps/d	4260.36	1653.62											3	3	2	3	3	3
1062	664539146	Rostami-Moez, M; Hazavehei, S M M; Karami, M; Karimi-Shahanjarini, A; Nazem, F; Rezapur-Shahkolai, F;	2017-01-01	O	Iran	Hamadan	-	-	-	2014-15	Nov-Feb	15	-	-	163	0	163	F	TD	-	-	1		Steps	Pedometer (Healer MP-22)	Objective	7	B	Steps/d	5657.29	1664.1											3	3	2	3	3	3
1063	664539146	Rostami-Moez, M; Hazavehei, S M M; Karami, M; Karimi-Shahanjarini, A; Nazem, F; Rezapur-Shahkolai, F;	2017-01-01	O	Iran	Hamadan	-	-	-	2014-15	Nov-Feb	16	-	-	166	0	166	F	TD	-	-	1		Steps	Pedometer (Healer MP-22)	Objective	7	B	Steps/d	5861.25	1767.31											3	3	2	3	3	3
1076	664537759	Salamoun, M M; Kizirian, A S; Tannous, R I; Nabulsi, M M; Choucair, M K; Deeb, M E; El-Hajj Fuleihan, G A;	2005-01-03	S	Lebanon	Beirut	-	Private	High			10-16	-	-	128	0	128	F	TD Private School	-	-	5	14	Exercise time	Q Non standard	-	-	-	min/week	83	122											1	2	1	3	3	0
1079	664537759	Salamoun, M M; Kizirian, A S; Tannous, R I; Nabulsi, M M; Choucair, M K; Deeb, M E; El-Hajj Fuleihan, G A;	2005-01-02	S	Lebanon	Beirut	-	Public	Low			10-16	-	-	128	0	128	F	TD Public School	-	-	5	14	Exercise time	Q Non standard	-	-	-	min/week	84	180											1	2	1	3	3	0
1082	664534616	Sanaeinasab, Hormoz; Saffari, Mohsen; Nazeri, Mojtaba; Karimi Zarchi, Aliakbar; Cardinal, Bradley J;	2013-01-09	S	Iran	Khoramabad	-	public schools	-	-	-	12-14	-	-	45	0	45	F	TD Precontemplation - stage of change	-	-	5		PA	Questionnaire CAAL	Self-report	-	-	min/week	152.67	25.4											3	2	1	0	3	0
1084	664534616	Sanaeinasab, Hormoz; Saffari, Mohsen; Nazeri, Mojtaba; Karimi Zarchi, Aliakbar; Cardinal, Bradley J;	2013-01-09	S	Iran	Khoramabad	-	public schools	-	-	-	12-14	-	-	191	0	191	F	TD Contemplation - stage of change	-	-	5		PA	Questionnaire CAAL	Self-report	-	-	min/week	186.3	32.76											3	2	1	0	3	0
1086	664534616	Sanaeinasab, Hormoz; Saffari, Mohsen; Nazeri, Mojtaba; Karimi Zarchi, Aliakbar; Cardinal, Bradley J;	2013-01-09	S	Iran	Khoramabad	-	public schools	-	-	-	12-14	-	-	281	0	281	F	TD Preparation - stage of change	-	-	5		PA	Questionnaire CAAL	Self-report	-	-	min/week	234.85	41.23											3	2	1	0	3	0
1088	664534616	Sanaeinasab, Hormoz; Saffari, Mohsen; Nazeri, Mojtaba; Karimi Zarchi, Aliakbar; Cardinal, Bradley J;	2013-01-09	S	Iran	Khoramabad	-	public schools	-	-	-	12-14	-	-	86	0	86	F	TD Action - stage of change	-	-	5		PA	Questionnaire CAAL	Self-report	-	-	min/week	391.16	60.86											3	2	1	0	3	0
1090	664534616	Sanaeinasab, Hormoz; Saffari, Mohsen; Nazeri, Mojtaba; Karimi Zarchi, Aliakbar; Cardinal, Bradley J;	2013-01-09	S	Iran	Khoramabad	-	public schools	-	-	-	12-14	-	-	7	0	7	F	TD Maintenance - stage of change	-	-	5		PA	Questionnaire CAAL	Self-report	-	-	min/week	505.71	66.04											3	2	1	0	3	0
1091	664535071	Sanaeinasab, H; Tavakoli, R; Karimizarchi, A; Amini, Z Haji; Farokhian, A; Najarkolaei, F Rahmati;	2013-01-03	S	Iran	Tehran	-	-	-	-	-	15-16	-	-	48	0	48	F	TD	-	-	5		PA time	Q- non-standardised	Self-report	-	-	hours/week	7.83	3.89											2	1	1	3	3	0
1093	664534214	Sarsour, Amal; Turban, Maysoun; Al Wahaidi, Adnan; Abed, Yehia; Alkahlout, Hesham;	2019-01-10	S	Palestine	Gaza	-	public and private schools	-	2017	April	12-19	-	-	173	0	173	F	TD	-	-	5		PA time	Q- interview	-	-	-	min/day	68.2	48.7											1	1	1	3	2	3
1094	664539193	Saygin, O;	2014-01-01	O	Turkey	Mugla Province	-	-	-	-	-	6	-	-	121	0	121	F	TD	14.11	2.31	1		Steps	Pedometer - Kenz Lifecorder		3	2Wd, 1Wend	Steps/d	12014.2	1094.13											3	3	1	0	0	0
1096	664539193	Saygin, O;	2014-01-01	O	Turkey	Mugla Province	-	-	-	-	-	7	-	-	128	0	128	F	TD	15.35	2.78	1		Steps	Pedometer - Kenz Lifecorder		3	2Wd, 1Wend	Steps/d	11915.5	1104.75											3	3	1	0	0	0
1098	664539193	Saygin, O;	2014-01-01	O	Turkey	Mugla Province	-	-	-	-	-	8	-	-	178	0	178	F	TD	16.1	3.01	1		Steps	Pedometer - Kenz Lifecorder		3	2Wd, 1Wend	Steps/d	11709.3	9485.12											3	3	1	0	0	0
1100	664539193	Saygin, O;	2014-01-01	O	Turkey	Mugla Province	-	-	-	-	-	9	-	-	180	0	180	F	TD	17.39	3.66	1		Steps	Pedometer - Kenz Lifecorder		3	2Wd, 1Wend	Steps/d	11403.8	8447.29											3	3	1	0	0	0
1102	664539193	Saygin, O;	2014-01-01	O	Turkey	Mugla Province	-	-	-	-	-	10	-	-	204	0	204	F	TD	18.13	3.47	1		Steps	Pedometer - Kenz Lifecorder		3	2Wd, 1Wend	Steps/d	11351.7	1413.71											3	3	1	0	0	0
1104	664539193	Saygin, O;	2014-01-01	O	Turkey	Mugla Province	-	-	-	-	-	11	-	-	191	0	191	F	TD	18.81	4.01	1		Steps	Pedometer - Kenz Lifecorder		3	2Wd, 1Wend	Steps/d	11129.4	1629.47											3	3	1	0	0	0
1106	664539193	Saygin, O;	2014-01-01	O	Turkey	Mugla Province	-	-	-	-	-	12	-	-	160	0	160	F	TD	19.48	3.57	1		Steps	Pedometer - Kenz Lifecorder		3	2Wd, 1Wend	Steps/d	10871.8	1633.24											3	3	1	0	0	0
1109	664537646	Saygin, Ozcan; Zorba, Erdal; Karacabey, Kursat; Mengutay, Sami;	2007-01-06	S	Turkey	Istanbul	-	State run sports schools	-	2005	-	-	10.14	0.74	159	0	159	F	TD prepubertal	-	-											6	12	Sedentary time	Q- Bouchard protocol	Self-report	-	-	h/week	35.01	7.83	2	2	1	2	0	0
1111	664537646	Saygin, Ozcan; Zorba, Erdal; Karacabey, Kursat; Mengutay, Sami;	2007-01-06	S	Turkey	Istanbul	-	State run sports schools	-	2005	-	-	13.01	0.84	218	0	218	F	TD pubertal	-	-											6	12	Sedentary time	Q- Bouchard protocol	Self-report	-	-	h/week	37.3	9.1	2	2	1	2	0	0
1113	664537646	Saygin, Ozcan; Zorba, Erdal; Karacabey, Kursat; Mengutay, Sami;	2007-01-06	S	Turkey	Istanbul	-	State run sports schools	-	2005	-	-	10.14	0.74	159	0	159	F	TD prepubertal	-	-	5	10	Light PA	Q- Bouchard protocol	Self-report	-	-	h/week	13.14	3.04											2	2	1	2	0	0
1115	664537646	Saygin, Ozcan; Zorba, Erdal; Karacabey, Kursat; Mengutay, Sami;	2007-01-06	S	Turkey	Istanbul	-	State run sports schools	-	2005	-	-	13.01	0.84	218	0	218	F	TD pubertal	-	-	5	10	Light PA	Q- Bouchard protocol	Self-report	-	-	h/week	13	2.92											2	2	1	2	0	0
1117	664537646	Saygin, Ozcan; Zorba, Erdal; Karacabey, Kursat; Mengutay, Sami;	2007-01-06	S	Turkey	Istanbul	-	State run sports schools	-	2005	-	-	10.14	0.74	159	0	159	F	TD prepubertal	-	-	5	7	MVPA	Q- Bouchard protocol	Self-report	-	-	h/week	3.78	1.34											2	2	1	2	0	0
1119	664537646	Saygin, Ozcan; Zorba, Erdal; Karacabey, Kursat; Mengutay, Sami;	2007-01-06	S	Turkey	Istanbul	-	State run sports schools	-	2005	-	-	13.01	0.84	218	0	218	F	TD pubertal	-	-	5	7	MVPA	Q- Bouchard protocol	Self-report	-	-	h/week	1.57	1.38											2	2	1	2	0	0
1121	664537646	Saygin, Ozcan; Zorba, Erdal; Karacabey, Kursat; Mengutay, Sami;	2007-01-06	S	Turkey	Istanbul	-	State run sports schools	-	2005	-	-	10.14	0.74	159	0	159	F	TD prepubertal	-	-	3	3	Daily Energy Expenditure	Q- Bouchard protocol	Self-report	-	-	kcal/day	1921.94	178.23											2	2	1	2	0	0
1123	664537646	Saygin, Ozcan; Zorba, Erdal; Karacabey, Kursat; Mengutay, Sami;	2007-01-06	S	Turkey	Istanbul	-	State run sports schools	-	2005	-	-	13.01	0.84	218	0	218	F	TD pubertal	-	-	3	3	Daily Energy Expenditure	Q- Bouchard protocol	Self-report	-	-	kcal/day	2167.61	199.21											2	2	1	2	0	0
1124	664540060	Sedaghat, Fatemeh; Naja, Farah; Darand, Mina; Beyzai, Bita; Rashidkhani, Bahram;	2019-01-11	S	Iran	Tehran	-	public and private schools	-	2014-2015	-	15-18	16.09	0.92	87	0	87	F	TD Mediterranean dietary pattern tertile 1	21.93	4.29	6		PAL Physical activity level	Q- non-standardised	self report	-	-	METs-hours/day	35.52	6.22											3	1	1	2	3	3
1125	664540060	Sedaghat, Fatemeh; Naja, Farah; Darand, Mina; Beyzai, Bita; Rashidkhani, Bahram;	2019-01-11	S	Iran	Tehran	-	public and private schools	-	2014-2015	-	15-18	16.11	1.01	88	0	88	F	TD Mediterranean dietary pattern tertile 2	22.31	4	6		PAL Physical activity level	Q- non-standardised	self report	-	-	METs-hours/day	35.97	4.97											3	1	1	2	3	3
1126	664540060	Sedaghat, Fatemeh; Naja, Farah; Darand, Mina; Beyzai, Bita; Rashidkhani, Bahram;	2019-01-11	S	Iran	Tehran	-	public and private schools	-	2014-2015	-	15-18	16.4	0.95	88	0	88	F	TD Mediterranean dietary pattern tertile 3	22.64	4.12	6		PAL Physical activity level	Q- non-standardised	self report	-	-	METs-hours/day	36.83	6.01											3	1	1	2	3	3
1132	664535015	Shokrvash, Behjat; Majlessi, Fereshteh; Montazeri, Ali; Nedjat, Saharnaz; Rahimi, Abbas; Djazayeri, Abolgasem; Shojaeezadeh, Davoud;	2013-01-01	S	Iran	Tabriz	-	-	-	2010	Oct	-	12.9	0.47	207	0	207	F	TD	-	-	5	7	MVPA	APARQ	Self-report	-	-	METs-min/day	38.77	19.94											3	2	1	3	3	0
1134	664535015	Shokrvash, Behjat; Majlessi, Fereshteh; Montazeri, Ali; Nedjat, Saharnaz; Rahimi, Abbas; Djazayeri, Abolgasem; Shojaeezadeh, Davoud;	2013-01-01	S	Iran	Tabriz	-	-	-	2010	Oct	-	12.9	0.47	207	0	207	F	TD	-	-	5	9	MPA	APARQ	Self-report	-	-	METs-min/day	31.34	1.71											3	2	1	3	3	0
1136	664535015	Shokrvash, Behjat; Majlessi, Fereshteh; Montazeri, Ali; Nedjat, Saharnaz; Rahimi, Abbas; Djazayeri, Abolgasem; Shojaeezadeh, Davoud;	2013-01-01	S	Iran	Tabriz	-	-	-	2010	Oct	-	12.9	0.47	207	0	207	F	TD	-	-	5	8	VPA	APARQ	Self-report	-	-	METs-min/day	7.44	5.83											3	2	1	3	3	0
1138	664535015	Shokrvash, Behjat; Majlessi, Fereshteh; Montazeri, Ali; Nedjat, Saharnaz; Rahimi, Abbas; Djazayeri, Abolgasem; Shojaeezadeh, Davoud;	2013-01-01	S	Iran	Tabriz	-	-	-	2010	Oct	-	12.9	0.47	207	0	207	F	TD	-	-											8		Sedentary behaviour	APARQ	Self-report	-	-	MET-mins/day	170.26	89.2	3	2	1	3	3	0
1146	664540021	Soltanian, Ali Reza; Amiri, Mohammad; Namazi, Soudabeh; Qaedi, Hossein; Kohan, Gholam Reza;	2014-01-03	S	Iran	Bushahr	-	-	-	2005	-	15-19	-	-	1178	0	1178	F	TD	-	-											2	6	Internet use	Q-non-standard	Self-report	-	-	hr/day	1.24	2.05	2	2	1	3	3	1
1148	664540021	Soltanian, Ali Reza; Amiri, Mohammad; Namazi, Soudabeh; Qaedi, Hossein; Kohan, Gholam Reza;	2014-01-03	S	Iran	Bushahr	-	-	-	2005	-	15-19	-	-	1178	0	1178	F	TD	-	-											1	1	TV watching	Q-non-standard	Self-report	-	-	hr/day	3.02	2.29	2	2	1	3	3	1
1150	664540021	Soltanian, Ali Reza; Amiri, Mohammad; Namazi, Soudabeh; Qaedi, Hossein; Kohan, Gholam Reza;	2014-01-03	S	Iran	Bushahr	-	-	-	2005	-	15-19	-	-	1178	0	1178	F	TD	-	-											6		Phone call	Q-non-standard	Self-report	-	-	hr/day	0.2	0.95	2	2	1	3	3	1
1164	664535168	Sur, H; Kolotourou, M; Dimitriou, M; Kocaoglu, B; Keskin, Y; Hayran, O; Manios, Y;	2005-01-08	S	Turkey	Istanbul, Ankara, Izmir	U	-	-	2001-2002	March-May, Jan-May	12-13	-	-	400	0	400	F	TD normal weight	-	-	5	7	MVPA	PA diary	Self-report	3	2Wd, 1Wend	hours/week	4.1	4.5											3	1	2	3	3	0
1166	664535168	Sur, H; Kolotourou, M; Dimitriou, M; Kocaoglu, B; Keskin, Y; Hayran, O; Manios, Y;	2005-01-08	S	Turkey	Istanbul, Ankara, Izmir	U	-	-	2001-2002	March-May, Jan-May	12-13	-	-	67	0	67	F	TD overweight	-	-	5	7	MVPA	PA diary	Self-report	3	2Wd, 1Wend	hours/week	4.4	4.9											3	1	2	3	3	0
1168	664535168	Sur, H; Kolotourou, M; Dimitriou, M; Kocaoglu, B; Keskin, Y; Hayran, O; Manios, Y;	2005-01-08	S	Turkey	Istanbul, Ankara, Izmir	U	-	-	2001-2002	March-May, Jan-May	12-13	-	-	400	0	400	F	TD normal weight	-	-											6	12	Sedentary activities	PA diary	Self-report	3	2Wd, 1Wend	hours/week	160.4	6.3	2	1	2	3	3	0
1170	664535168	Sur, H; Kolotourou, M; Dimitriou, M; Kocaoglu, B; Keskin, Y; Hayran, O; Manios, Y;	2005-01-08	S	Turkey	Istanbul, Ankara, Izmir	U	-	-	2001-2002	March-May, Jan-May	12-13	-	-	67	0	67	F	TD overweight	-	-											6	12	Sedentary activities	PA diary	Self-report	3	2Wd, 1Wend	hours/week	159.9	7	2	1	2	3	3	0
1172	664534744	SW, Ng; Zaghloul, S; Ali, H; Harrison, G; Yeatts, K; M, El Sadig; BM, Popkin; Ng, S W; Zaghloul, S; Ali, H; Harrison, G; Yeatts, K; El Sadig, M; Popkin, B M;	2011-01-12	S	UAE	all 7 emirates	U & R	-	-	2009-2010	-	6-10	-	-	126	0	126	F	TD	17.3	SE 0.6											6	15	sitting time	IPAQ-SF	Self-report	7	B	min/weekday	392	SE 46	2	2	2	2	3	3
1174	664534744	SW, Ng; Zaghloul, S; Ali, H; Harrison, G; Yeatts, K; M, El Sadig; BM, Popkin; Ng, S W; Zaghloul, S; Ali, H; Harrison, G; Yeatts, K; El Sadig, M; Popkin, B M;	2011-01-12	S	UAE	all 7 emirates	U & R	-	-	2009-2010	-	11-18	-	-	143	0	143	F	TD	23.5	SE 1.1											6	15	sitting time	IPAQ-SF	Self-report	7	B	min/weekday	360	SE 101	2	2	2	2	3	3
1183	664538202	Taymoori, Parvaneh; Lubans, David Revalds;	2008-01-09	S	Iran	-	U & R	-	-	-	-	-	14.77	0.48	59	0	59	F	TD Prepration stage of exercise behaviour THP intervention	-	-	5		PA time	CAAL(modified version)	Self-report	6	Sat-Thurs	min/day	27.16	12.02											2	2	1	0	3	3
1184	664538202	Taymoori, Parvaneh; Lubans, David Revalds;	2008-01-09	S	Iran	-	U & R	-	-	-	-	-	14.74	0.43	54	0	54	F	TD Prepration stage of exercise behaviour HP intervention	-	-	5		PA time	CAAL(modified version)	Self-report	6	Sat-Thurs	min/day	28.56	11.3											2	2	1	0	3	3
1185	664538202	Taymoori, Parvaneh; Lubans, David Revalds;	2008-01-09	S	Iran	-	U & R	-	-	-	-	-	14.87	0.43	53	0	53	F	TD Prepration stage of exercise behaviour Control	-	-	5		PA time	CAAL(modified version)	Self-report	6	Sat-Thurs	min/day	30.63	12.29											2	2	1	0	3	3
1191	664534966	Taymoori, P; RE, Rhodes; TR, Berry;	2010-01-04	S	Iran	Sanandaj	-	-		-	-	12-17	14.43	1.6	570	0	570	F	TD	-	-	5		PA time	CAAL(modified version)	Self-report	6	Sat-Thurs	min/week	164.61	99.65											2	3	1	0	3	3
1193	664540006	Tayyem, R F; Al-Hazzaa, H M; Abu-Mweis, S S; Bawadi, H A; Hammad, S S; Musaiger, A O;	2014-01-07	S	Jordan	Amman	-	public and private schools	-	2009	0ct-Dec	14-18	-	-	160	0	160	F	TD public school	-	-	8	20	Total PA	ATLS	Self-report	7	B	METs min/week	2031	SE 208											3	2	1	3	3	0
1195	664540006	Tayyem, R F; Al-Hazzaa, H M; Abu-Mweis, S S; Bawadi, H A; Hammad, S S; Musaiger, A O;	2014-01-07	S	Jordan	Amman	-	public and private schools	-	2009	0ct-Dec	14-18	-	-	152	0	152	F	TD private school	-	-	8	20	Total PA	ATLS	Self-report	7	B	METs min/week	2068	SE 222											3	2	1	3	3	0
1197	664540006	Tayyem, R F; Al-Hazzaa, H M; Abu-Mweis, S S; Bawadi, H A; Hammad, S S; Musaiger, A O;	2014-01-07	S	Jordan	Amman	-	public and private schools	-	2009	0ct-Dec	14-18	-	-	160	0	160	F	TD public school	-	-	8	21	MPA	ATLS	Self-report	7	B	METs min/week	1062	SE 83											3	2	1	3	3	0
1199	664540006	Tayyem, R F; Al-Hazzaa, H M; Abu-Mweis, S S; Bawadi, H A; Hammad, S S; Musaiger, A O;	2014-01-07	S	Jordan	Amman	-	public and private schools	-	2009	0ct-Dec	14-18	-	-	152	0	152	F	TD private school	-	-	8	21	MPA	ATLS	Self-report	7	B	METs min/week	1080	SE 81											3	2	1	3	3	0
1201	664540006	Tayyem, R F; Al-Hazzaa, H M; Abu-Mweis, S S; Bawadi, H A; Hammad, S S; Musaiger, A O;	2014-01-07	S	Jordan	Amman	-	public and private schools	-	2009	0ct-Dec	14-18	-	-	160	0	160	F	TD public school	-	-	8	22	VPA	ATLS	Self-report	7	B	METs min/week	970	SE 193											3	2	1	3	3	0
1203	664540006	Tayyem, R F; Al-Hazzaa, H M; Abu-Mweis, S S; Bawadi, H A; Hammad, S S; Musaiger, A O;	2014-01-07	S	Jordan	Amman	-	public and private schools	-	2009	0ct-Dec	14-18	-	-	152	0	152	F	TD private school	-	-	8	22	VPA	ATLS	Self-report	7	B	METs min/week	987	SE 188											3	2	1	3	3	0
1205	664540006	Tayyem, R F; Al-Hazzaa, H M; Abu-Mweis, S S; Bawadi, H A; Hammad, S S; Musaiger, A O;	2014-01-07	S	Jordan	Amman	-	public and private schools	-	2009	0ct-Dec	14-18	-	-	160	0	160	F	TD public school	-	-											1	1	TV viewing	ATLS	Self-report	7	B	h/day	3.9	SE 0.14	3	2	1	3	3	0
1207	664540006	Tayyem, R F; Al-Hazzaa, H M; Abu-Mweis, S S; Bawadi, H A; Hammad, S S; Musaiger, A O;	2014-01-07	S	Jordan	Amman	-	public and private schools	-	2009	0ct-Dec	14-18	-	-	152	0	152	F	TD private school	-	-											1	1	TV viewing	ATLS	Self-report	7	B	h/day	3.3	SE 0.13	3	2	1	3	3	0
1209	664540006	Tayyem, R F; Al-Hazzaa, H M; Abu-Mweis, S S; Bawadi, H A; Hammad, S S; Musaiger, A O;	2014-01-07	S	Jordan	Amman	-	public and private schools	-	2009	0ct-Dec	14-18	-	-	160	0	160	F	TD public school	-	-											2	4	Computer use	ATLS	Self-report	7	B	h/day	3.3	SE 0.15	3	2	1	3	3	0
1211	664540006	Tayyem, R F; Al-Hazzaa, H M; Abu-Mweis, S S; Bawadi, H A; Hammad, S S; Musaiger, A O;	2014-01-07	S	Jordan	Amman	-	public and private schools	-	2009	0ct-Dec	14-18	-	-	152	0	152	F	TD private school	-	-											2	4	Computer use	ATLS	Self-report	7	B	h/day	3.1	SE 0.15	3	2	1	3	3	0
1213	664540006	Tayyem, R F; Al-Hazzaa, H M; Abu-Mweis, S S; Bawadi, H A; Hammad, S S; Musaiger, A O;	2014-01-07	S	Jordan	Amman	-	public and private schools	-	2009	0ct-Dec	14-18	-	-	160	0	160	F	TD public school	-	-											7		Sleeping	ATLS	Self-report	7	B	h/day	5.2	SE 0.13	3	2	1	3	3	0
1215	664540006	Tayyem, R F; Al-Hazzaa, H M; Abu-Mweis, S S; Bawadi, H A; Hammad, S S; Musaiger, A O;	2014-01-07	S	Jordan	Amman	-	public and private schools	-	2009	0ct-Dec	14-18	-	-	152	0	152	F	TD private school	-	-											7		Sleeping	ATLS	Self-report	7	B	h/day	4.9	SE 0.14	3	2	1	3	3	0
1217	664540008	Tayyem, Rf; Al-Hazzaa, Hm; Abu-Mwe, Ss; Bawadi, Ha; Qatatshe, A; Musaiger, Ao;	2014-01-01	S	Jordan	Amman	-	public and private schools	-	2009	Oct-Dec	14-17	16.3	0.05	284	0	284	F	TD normal weight	-	-	8	20	Total PA	ATLS	Self-report	7	B	METs-min/week	1914	SE 163.2											3	2	1	3	3	0
1219	664540008	Tayyem, Rf; Al-Hazzaa, Hm; Abu-Mwe, Ss; Bawadi, Ha; Qatatshe, A; Musaiger, Ao;	2014-01-01	S	Jordan	Amman	-	public and private schools	-	2009	Oct-Dec	14-17	16.1	0.15	44	0	44	F	TD Overweight	-	-	8	20	Total PA	ATLS	Self-report	7	B	METs-min/week	2189.2	SE 433											3	2	1	3	3	0
1221	664540008	Tayyem, Rf; Al-Hazzaa, Hm; Abu-Mwe, Ss; Bawadi, Ha; Qatatshe, A; Musaiger, Ao;	2014-01-01	S	Jordan	Amman	-	public and private schools	-	2009	Oct-Dec	14-17	15.7	0.25	15	0	15	F	TD Obese	-	-	8	20	Total PA	ATLS	Self-report	7	B	METs-min/week	2179.8	SE 708.6											3	2	1	3	3	0
1223	664540008	Tayyem, Rf; Al-Hazzaa, Hm; Abu-Mwe, Ss; Bawadi, Ha; Qatatshe, A; Musaiger, Ao;	2014-01-01	S	Jordan	Amman	-	public and private schools	-	2009	Oct-Dec	14-17	16.3	0.05	284	0	284	F	TD normal weight	-	-	8	21	MPA	ATLS	Self-report	7	B	METs-min/week	1040.9	SE 61.3											3	2	1	3	3	0
1225	664540008	Tayyem, Rf; Al-Hazzaa, Hm; Abu-Mwe, Ss; Bawadi, Ha; Qatatshe, A; Musaiger, Ao;	2014-01-01	S	Jordan	Amman	-	public and private schools	-	2009	Oct-Dec	14-17	16.1	0.15	44	0	44	F	TD Overweight	-	-	8	21	MPA	ATLS	Self-report	7	B	METs-min/week	1089.7	SE 161.4											3	2	1	3	3	0
1227	664540008	Tayyem, Rf; Al-Hazzaa, Hm; Abu-Mwe, Ss; Bawadi, Ha; Qatatshe, A; Musaiger, Ao;	2014-01-01	S	Jordan	Amman	-	public and private schools	-	2009	Oct-Dec	14-17	15.7	0.25	15	0	15	F	TD Obese	-	-	8	21	MPA	ATLS	Self-report	7	B	METs-min/week	1174.5	SE 266.4											3	2	1	3	3	0
1229	664540008	Tayyem, Rf; Al-Hazzaa, Hm; Abu-Mwe, Ss; Bawadi, Ha; Qatatshe, A; Musaiger, Ao;	2014-01-01	S	Jordan	Amman	-	public and private schools	-	2009	Oct-Dec	14-17	16.3	0.05	284	0	284	F	TD normal weight	-	-	8	22	VPA	ATLS	Self-report	7	B	METs-min/week	941.1	SE 136.8											3	2	1	3	3	0
1231	664540008	Tayyem, Rf; Al-Hazzaa, Hm; Abu-Mwe, Ss; Bawadi, Ha; Qatatshe, A; Musaiger, Ao;	2014-01-01	S	Jordan	Amman	-	public and private schools	-	2009	Oct-Dec	14-17	16.1	0.15	44	0	44	F	TD Overweight	-	-	8	22	VPA	ATLS	Self-report	7	B	METs-min/week	1152.6	SE 362.1											3	2	1	3	3	0
1233	664540008	Tayyem, Rf; Al-Hazzaa, Hm; Abu-Mwe, Ss; Bawadi, Ha; Qatatshe, A; Musaiger, Ao;	2014-01-01	S	Jordan	Amman	-	public and private schools	-	2009	Oct-Dec	14-17	15.7	0.25	15	0	15	F	TD Obese	-	-	8	22	VPA	ATLS	Self-report	7	B	METs-min/week	1063.9	SE 592.5											3	2	1	3	3	0
1235	664540008	Tayyem, Rf; Al-Hazzaa, Hm; Abu-Mwe, Ss; Bawadi, Ha; Qatatshe, A; Musaiger, Ao;	2014-01-01	S	Jordan	Amman	-	public and private schools	-	2009	Oct-Dec	14-17	16.3	0.05	284	0	284	F	TD normal weight	-	-											4		Total screen time	ATLS	Self-report	7	B	hours/day	6.88	SE 0.16	3	2	1	3	3	0
1237	664540008	Tayyem, Rf; Al-Hazzaa, Hm; Abu-Mwe, Ss; Bawadi, Ha; Qatatshe, A; Musaiger, Ao;	2014-01-01	S	Jordan	Amman	-	public and private schools	-	2009	Oct-Dec	14-17	16.1	0.15	44	0	44	F	TD Overweight	-	-											4		Total screen time	ATLS	Self-report	7	B	hours/day	7.03	SE 0.42	3	2	1	3	3	0
1239	664540008	Tayyem, Rf; Al-Hazzaa, Hm; Abu-Mwe, Ss; Bawadi, Ha; Qatatshe, A; Musaiger, Ao;	2014-01-01	S	Jordan	Amman	-	public and private schools	-	2009	Oct-Dec	14-17	15.7	0.25	15	0	15	F	TD Obese	-	-											4		Total screen time	ATLS	Self-report	7	B	hours/day	6.79	SE 0.69	3	2	1	3	3	0
2	664537285	Abasi, Mohammad Hadi; Eslami, Ahmad Ali; Rakhshani, Fatemeh; Shiri, Mansoor;	2016-01-01	S	Iran	Isfahan	-	-	variety	2013	-	15-19	-	-	0	672	672	M	TD	-	-	8	19	Leisure time PA	IPAQ long form	Self-report	7	B	MET‑min/week	902	938											3	2	2	2	3	3
3	664537249	Abasi, Mohammad Hadi; Eslami, Ahmad Ali; Rakhshani, Fatemeh; Shiri, Mansoor;	2016-01-03	S	Iran	Isfahan	-	-	-	2013	April & May	15-19	16.3	1	0	603	603	M	TD	-	-	8	18	PA	IPAQ	Self-report	7	B	MET‑min/week	2324	1437											3	2	2	3	3	3
4	664537249	Abasi, Mohammad Hadi; Eslami, Ahmad Ali; Rakhshani, Fatemeh; Shiri, Mansoor;	2016-01-03	S	Iran	Isfahan	-	-	-	2013	April & May	15-19	16.3	1	0	603	603	M	TD	-	-	8	19	Leisure time PA	IPAQ	Self-report	7	B	MET‑min/week	842	831											3	2	2	3	3	3
8	664536766	Ahmed, Humeda S; Khalid, Mohammed E M; Osman, Osama M; Ballal, Mansour A; Al-Hashem, Fahaid H;	2016-01-05	S	Saudi Arabia	Aseer	rural	-	-	-	-	10-15	12.6	1.6	0	100	100	M	TD high altitude	21.1	5.8	8		METs	IPAQ-SF-A	Self-report	7	B	MET-min/week	1504.4	1011.9											3	2	3	0	0	0
10	664536766	Ahmed, Humeda S; Khalid, Mohammed E M; Osman, Osama M; Ballal, Mansour A; Al-Hashem, Fahaid H;	2016-01-05	S	Saudi Arabia	Aseer	rural	-	-	-	-	10-15	12.5	1.6	0	109	109	M	TD low altitude	20.1	5.1	8		METs	IPAQ-SF-A	Self-report	7	B	MET-min/week	2352.8	1303.5											3	2	3	0	0	0
13	664534737	Akbulut, Gamze; Yildirim, Mine; Sanlier, Nevin; van Stralen, Maartje M; Acar-Tek, Nilufer; Bilici, Saniye; Brug, Johannes; de Meij, Judith Sb; Gezmen-Karadag, Makbule; Koksal, Eda; Oenema, Anke; Singh, Amika S; Te Velde, Saskia J; Yildiran, Hilal; Chinapaw, Mai Jm; de Meij, Judith S B; Chinapaw, Mai J M;	2014-01-12	S	Turkey	Ankara	-	Public schools	-	2010	-	11-14	13.2	0.8	0	469	469	M	TD	19.8	3.3	5	12	PA time (walking timeper day)	Questionnaire	self-report	3	U	Min/day	29.2	30.2											2	1	1	0	3	3
15	664534737	Akbulut, Gamze; Yildirim, Mine; Sanlier, Nevin; van Stralen, Maartje M; Acar-Tek, Nilufer; Bilici, Saniye; Brug, Johannes; de Meij, Judith Sb; Gezmen-Karadag, Makbule; Koksal, Eda; Oenema, Anke; Singh, Amika S; Te Velde, Saskia J; Yildiran, Hilal; Chinapaw, Mai Jm; de Meij, Judith S B; Chinapaw, Mai J M;	2014-01-12	S	Turkey	Ankara	-	Public schools	-	2010	-	11-14	13.2	0.8	0	469	469	M	TD	19.8	3.3											4		total screen time	Questionnaire	Self-report	7	U	min/day	454.9	116	2	1	1	0	3	3
35	664537911	Al Barwani, S; Al Abri, M; Al Hashmi, K; Al Shukeiry, M; Tahlilkar, K; Al Zuheibi, T; Al Rawas, O; Hassan, M O;	2001-01-10	S	Oman	Muscat	semi urban	Public schools	-	-	-	15-16	15.5	0.53	0	64	64	M	TD	19.7	1.8	5		weekly activity	non-standardised questionnaire		7	B	hours/week	3.4	1.5											2	1	3	0	3	3
37	664537911	Al Barwani, S; Al Abri, M; Al Hashmi, K; Al Shukeiry, M; Tahlilkar, K; Al Zuheibi, T; Al Rawas, O; Hassan, M O;	2001-01-10	S	Oman	Muscat	semi urban	Public schools	-	-	-	15-16	15.5	0.53	0	64	64	M	TD	19.7	1.8											3	7	weekly TV/computer time	non-standardised questionnaire	-	7	U	hours/week	16.4	8.4	2	1	3	0	3	3
39	664538742	Albarwani, S; Al-Hashmi, K; Al-Abri, M; Jaju, D; Hassan, M O;	2009-01-01	S	Oman	Muscat	Urban	Public schools	Middle and lower		February	15-16	-	-	0	142	142	M	TD boys urban	25.8	0.6	5		PA hours	IPAQ - non standard?	Self-report	7	B	hours/week	3.4	1.2											2	2	3	0	3	0
41	664538742	Albarwani, S; Al-Hashmi, K; Al-Abri, M; Jaju, D; Hassan, M O;	2009-01-01	S	Oman	Muscat	Rural	Public schools	Middle and lower		February	15-16	-	-	0	103	103	M	TD boys rural	21.9	0.2	5		PA hours	IPAQ - non standard?	Self-report	7	B	hours/week	5.3	1.5											2	2	3	0	3	0
43	664538742	Albarwani, S; Al-Hashmi, K; Al-Abri, M; Jaju, D; Hassan, M O;	2009-01-01	S	Oman	Muscat	Urban	Public schools	Middle and lower		February	15-16	-	-	0	142	142	M	TD boys urban	25.8	0.6											3	7	TV/computer time	IPAQ - non standard?	-	7	B	hours/week	19.1	2.7	2	2	3	0	3	0
45	664538742	Albarwani, S; Al-Hashmi, K; Al-Abri, M; Jaju, D; Hassan, M O;	2009-01-01	S	Oman	Muscat	Rural	Public schools	Middle and lower		February	15-16	-	-	0	103	103	M	TD boys rural	21.9	0.2											3	7	TV/computer time	IPAQ - non standard?	-	7	B	hours/week	5.1	1.1	2	2	3	0	3	0
47	664537014	Alghadir, Ahmad H; Gabr, Sami A; Iqbal, Zaheen A;	2015-01-09	S	Saudi Arabia	-	-	-	-	2013-2014	-	8-18	14.69	2.39	0	90	90	M	TD	23.1	3.3	3	2	TEE	IPAQ-SF		7	B	kcal/day	2662	328.7											3	2	1	2	3	3
49	664537014	Alghadir, Ahmad H; Gabr, Sami A; Iqbal, Zaheen A;	2015-01-09	S	Saudi Arabia	-	-	-	-	2013-2014	-	8-18	14.69	2.39	0	90	90	M	TD	23.1	3.3											1	1	TV viewing	Non standard questionnaire	self-report	7	B	hr/day	2.52	0.93	2	2	1	2	3	3
51	664537014	Alghadir, Ahmad H; Gabr, Sami A; Iqbal, Zaheen A;	2015-01-09	S	Saudi Arabia	-	-	-	-	2013-2014	-	8-18	14.69	2.39	0	90	90	M	TD	23.1	3.3											2	4	Computer time	Non standard questionnaire	self-report	7	B	hr/day	2.93	0.85	2	2	1	2	3	3
53	664535513	Alghadir, Ahmad H; Iqbal, Zaheen A; Gabr, Sami A;	2020-01-01	S	Saudi Arabia	-	-	-	-	-	-	8-18	15	1.84	0	125	125	M	TD - Saudi	23.9	4.4	3	2	TEE	IPAQ	Self-report	7	B	kcal/day	2099	449.45											3	2	1	0	0	3
55	664535513	Alghadir, Ahmad H; Iqbal, Zaheen A; Gabr, Sami A;	2020-01-01	S	Saudi Arabia	-	-	-	-	-	-	8-18	14.5	1.65	0	115	115	M	TD - Expatriate	23.7	1.74	3	2	TEE	IPAQ	Self-report	7	B	kcal/day	2102	454.7											3	2	1	0	0	3
57	664535513	Alghadir, Ahmad H; Iqbal, Zaheen A; Gabr, Sami A;	2020-01-01	S	Saudi Arabia	-	-	-	-	-	-	8-18	15	1.84	0	125	125	M	TD - Saudi	23.9	4.4											1	1	TV time	Non standard questionnaire	Self-report	7	B	hours/day	2.92	1.84	2	2	1	0	0	3
59	664535513	Alghadir, Ahmad H; Iqbal, Zaheen A; Gabr, Sami A;	2020-01-01	S	Saudi Arabia	-	-	-	-	-	-	8-18	14.5	1.65	0	115	115	M	TD - Expatriate	23.7	1.74											1	1	TV time	Non standard questionnaire	Self-report	7	B	hours/day	2.74	1.13	2	2	1	0	0	3
61	664535513	Alghadir, Ahmad H; Iqbal, Zaheen A; Gabr, Sami A;	2020-01-01	S	Saudi Arabia	-	-	-	-	-	-	8-18	15	1.84	0	125	125	M	TD - Saudi	23.9	4.4											2	4	Computer usage	Non standard questionnaire	Self-report	7	B	hours/day	2.79	0.87	2	2	1	0	0	3
63	664535513	Alghadir, Ahmad H; Iqbal, Zaheen A; Gabr, Sami A;	2020-01-01	S	Saudi Arabia	-	-	-	-	-	-	8-18	14.5	1.65	0	115	115	M	TD - Expatriate	23.7	1.74											2	4	Computer usage	Non standard questionnaire	Self-report	7	B	hours/day	2.77	0.84	2	2	1	0	0	3
71	664536958	Alghadir, Ahmad H; Gabr, Sami A; Al-Eisa, Einas;	2016-01-08	S	Egypt	Mansoura	-	Public schools	-	2014-2015	-	7-11	9.3	1.5	0	40	40	M	TD	23.2	2.8	3	2	TEE Total Energy Expenditure	GPAQ	Self-report	-	-	kcal/day	2690	180.3											3	2	2	2	3	3
73	664536958	Alghadir, Ahmad H; Gabr, Sami A; Al-Eisa, Einas;	2016-01-08	S	Egypt	Mansoura	-	Public schools	-	2014-2015	-	12-18	14.9	3.7	0	50	50	M	TD	24.2	3.4	3	2	TEE Total Energy Expenditure	GPAQ	Self-report	-	-	kcal/day	2458	46.7											3	2	2	2	3	3
75	664534427	Al-Hazzaa, H M; Musaiger, A O; Abahussain, N A; Al-Sobayel, H I; Qahwaji, D M;	2014-01-07	S	Saudi Arabia	Alkhobar, Jeddah, Alriyadh	-	-	-	2009-2010	-	15-19	16.9	1.1	0	Male	proportion of 1379	M	TD <8 h/day sleep	24.7	6.4	8	20	Total PA	ATLS	Self-report	7	B	METs-min/week	3319.6	2946.9											3	2	2	2	3	0
77	664534427	Al-Hazzaa, H M; Musaiger, A O; Abahussain, N A; Al-Sobayel, H I; Qahwaji, D M;	2014-01-07	S	Saudi Arabia	Alkhobar, Jeddah, Alriyadh	-	-	-	2009-2010	-	15-19	16.7	1.1	0	Male	proportion of 1379	M	TD 8+ h/day sleep	24.4	6.8	8	20	Total PA	ATLS	Self-report	7	B	METs-min/week	3211.4	2960.8											3	2	2	2	3	0
79	664534427	Al-Hazzaa, H M; Musaiger, A O; Abahussain, N A; Al-Sobayel, H I; Qahwaji, D M;	2014-01-07	S	Saudi Arabia	Alkhobar, Jeddah, Alriyadh	-	-	-	2009-2010	-	15-19	16.9	1.1	0	Male	proportion of 1379	M	TD <8 h/day sleep	24.7	6.4	8	21	MPA	ATLS	Self-report	7	B	METs-min/week	952.8	994.7											3	2	2	2	3	0
81	664534427	Al-Hazzaa, H M; Musaiger, A O; Abahussain, N A; Al-Sobayel, H I; Qahwaji, D M;	2014-01-07	S	Saudi Arabia	Alkhobar, Jeddah, Alriyadh	-	-	-	2009-2010	-	15-19	16.7	1.1	0	Male	proportion of 1379	M	TD 8+ h/day sleep	24.4	6.8	8	21	MPA	ATLS	Self-report	7	B	METs-min/week	1036.6	1172.8											3	2	2	2	3	0
83	664534427	Al-Hazzaa, H M; Musaiger, A O; Abahussain, N A; Al-Sobayel, H I; Qahwaji, D M;	2014-01-07	S	Saudi Arabia	Alkhobar, Jeddah, Alriyadh	-	-	-	2009-2010	-	15-19	16.9	1.1	0	Male	proportion of 1379	M	TD <8 h/day sleep	24.7	6.4	8	22	VPA	ATLS	Self-report	7	B	METs-min/week	2366.8	2401.5											3	2	2	2	3	0
85	664534427	Al-Hazzaa, H M; Musaiger, A O; Abahussain, N A; Al-Sobayel, H I; Qahwaji, D M;	2014-01-07	S	Saudi Arabia	Alkhobar, Jeddah, Alriyadh	-	-	-	2009-2010	-	15-19	16.7	1.1	0	Male	proportion of 1379	M	TD 8+ h/day sleep	24.4	6.8	8	22	VPA	ATLS	Self-report	7	B	METs-min/week	2174.8	2331.2											3	2	2	2	3	0
87	664534427	Al-Hazzaa, H M; Musaiger, A O; Abahussain, N A; Al-Sobayel, H I; Qahwaji, D M;	2014-01-07	S	Saudi Arabia	Alkhobar, Jeddah, Alriyadh	-	-	-	2009-2010	-	15-19	16.9	1.1	0	Male	proportion of 1379	M	TD <8 h/day sleep	24.7	6.4											4		screen time	ATLS	Self-report	7	B	hours/day	5	3	2	2	2	2	3	0
89	664534427	Al-Hazzaa, H M; Musaiger, A O; Abahussain, N A; Al-Sobayel, H I; Qahwaji, D M;	2014-01-07	S	Saudi Arabia	Alkhobar, Jeddah, Alriyadh	-	-	-	2009-2010	-	15-19	16.7	1.1	0	Male	proportion of 1379	M	TD 8+ h/day sleep	24.4	6.8											4		screen time	ATLS	Self-report	7	B	hours/day	5.6	3.3	2	2	2	2	3	0
91	664538147	Al‐Hazzaa, H M; Al‐Sobayel, H I; Abahussain, N A; Qahwaji, D M; Alahmadi, M A; Musaiger, A O;	2014-01-04	S	Saudi Arabia	AlKhobar, Jeddah, Riyadh	-	-	-	2009-2010	-	15-19	16.8	1.1	0	624	624	M	TD Low active	24.9	7.2	5		total time spent on PA	ATLS	Self-report	7	B	min/week	141.2	111.8											3	2	2	2	3	3
93	664538147	Al‐Hazzaa, H M; Al‐Sobayel, H I; Abahussain, N A; Qahwaji, D M; Alahmadi, M A; Musaiger, A O;	2014-01-04	S	Saudi Arabia	AlKhobar, Jeddah, Riyadh	-	-	-	2009-2010	-	15-19	16.7	1.1	0	764	764	M	TD High active	24.3	6.3	5		total time spent on PA	ATLS	Self-report	7	B	min/week	814.8	443.2											3	2	2	2	3	3
95	664538147	Al‐Hazzaa, H M; Al‐Sobayel, H I; Abahussain, N A; Qahwaji, D M; Alahmadi, M A; Musaiger, A O;	2014-01-04	S	Saudi Arabia	AlKhobar, Jeddah, Riyadh	-	-	-	2009-2010	-	15-19	16.7	1.1	0	415	415	M	TD Low sedentary	24.9	7.2	5		total time spent on PA	ATLS	Self-report	7	B	min/week	510	478.7											3	2	2	2	3	3
97	664538147	Al‐Hazzaa, H M; Al‐Sobayel, H I; Abahussain, N A; Qahwaji, D M; Alahmadi, M A; Musaiger, A O;	2014-01-04	S	Saudi Arabia	AlKhobar, Jeddah, Riyadh	-	-	-	2009-2010	-	15-19	16.8	1.1	0	958	958	M	TD High sedentary	24.3	6.3	5		total time spent on PA	ATLS	Self-report	7	B	min/week	510.7	472.7											3	2	2	2	3	3
99	664538147	Al‐Hazzaa, H M; Al‐Sobayel, H I; Abahussain, N A; Qahwaji, D M; Alahmadi, M A; Musaiger, A O;	2014-01-04	S	Saudi Arabia	AlKhobar, Jeddah, Riyadh	-	-	-	2009-2010	-	15-19	16.8	1.1	0	624	624	M	TD Low active	24.9	7.2											6	12	time spent sedentary	ATLS	Self-report	7	B	hours/day	5.4	3.3	2	2	2	2	3	3
101	664538147	Al‐Hazzaa, H M; Al‐Sobayel, H I; Abahussain, N A; Qahwaji, D M; Alahmadi, M A; Musaiger, A O;	2014-01-04	S	Saudi Arabia	AlKhobar, Jeddah, Riyadh	-	-	-	2009-2010	-	15-19	16.7	1.1	0	764	764	M	TD High active	24.3	6.3											6	12	time spent sedentary	ATLS	Self-report	7	B	hours/day	5.3	3.2	2	2	2	2	3	3
103	664538147	Al‐Hazzaa, H M; Al‐Sobayel, H I; Abahussain, N A; Qahwaji, D M; Alahmadi, M A; Musaiger, A O;	2014-01-04	S	Saudi Arabia	AlKhobar, Jeddah, Riyadh	-	-	-	2009-2010	-	15-19	16.7	1.1	0	415	415	M	TD Low sedentary	24.9	7.2											6	12	time spent sedentary	ATLS	Self-report	7	B	hours/day	2.1	0.75	2	2	2	2	3	3
105	664538147	Al‐Hazzaa, H M; Al‐Sobayel, H I; Abahussain, N A; Qahwaji, D M; Alahmadi, M A; Musaiger, A O;	2014-01-04	S	Saudi Arabia	AlKhobar, Jeddah, Riyadh	-	-	-	2009-2010	-	15-19	16.8	1.1	0	958	958	M	TD High sedentary	24.3	6.3											6	12	time spent sedentary	ATLS	Self-report	7	B	hours/day	6.7	2.9	2	2	2	2	3	3
107	664536887	Al-Hazzaa, Hazzaa M; Al-Nakeeb, Yahya; Duncan, Michael J; Al-Sobayel, Hana I; Abahussain, Nada A; Musaiger, Abdulrahman O; Lyons, Mark; Collins, Peter; Nevill, Alan;	01-12/2013	S	Saudi Arabia	Riyadh and Al-Khobar	U	-	-	2009-2010	-	14-18	16.5	1	0	797	797	M	TD	24.3	6.7	8	20	Total PA	ATLS	Self-report	7	B	METs-min/week	3110.3	SE 107.9											3	2	2	2	3	0
109	664536887	Al-Hazzaa, Hazzaa M; Al-Nakeeb, Yahya; Duncan, Michael J; Al-Sobayel, Hana I; Abahussain, Nada A; Musaiger, Abdulrahman O; Lyons, Mark; Collins, Peter; Nevill, Alan;	01-12/2013	S	Saudi Arabia	Riyadh and Al-Khobar	U	-	-	2009-2010	-	14-18	16.5	1	0	797	797	M	TD	24.3	6.7	8	21	MPA	ATLS	Self-report	7	B	METs-min/week	1001.6	SE 42											3	2	2	2	3	0
111	664536887	Al-Hazzaa, Hazzaa M; Al-Nakeeb, Yahya; Duncan, Michael J; Al-Sobayel, Hana I; Abahussain, Nada A; Musaiger, Abdulrahman O; Lyons, Mark; Collins, Peter; Nevill, Alan;	01-12/2013	S	Saudi Arabia	Riyadh and Al-Khobar	U	-	-	2009-2010	-	14-18	16.5	1	0	797	797	M	TD	24.3	6.7	8	22	VPA	ATLS	Self-report	7	B	METs-min/week	2108.6	SE 85.3											3	2	2	2	3	0
113	664536887	Al-Hazzaa, Hazzaa M; Al-Nakeeb, Yahya; Duncan, Michael J; Al-Sobayel, Hana I; Abahussain, Nada A; Musaiger, Abdulrahman O; Lyons, Mark; Collins, Peter; Nevill, Alan;	01-12/2013	S	Saudi Arabia	Riyadh and Al-Khobar	U	-	-	2009-2010	-	14-18	16.5	1	0	797	797	M	TD	24.3	6.7											4		total screen time	ATLS	Self-report	7	B	hours/day	5.31	3.1	2	2	2	2	3	0
115	664536594	Al-Hazzaa, Hazzaa M; Alhussain, Maha H; Alhowikan, Abdulrahman M; Obeid, Omar A;	2019-01-10	S	Saudi Arabia	AlRiyadh	-	-	-	2017	Spring	5.9-13.4	9.3	1.7	0	523	523	M	TD	20.8	9.6											4		average screen time	Q- non-standardised	Parental report	-	-	hours/day	3.46	1.8	2	1	2	3	3	3
117	664536834	Al-Hazzaa, Hazzaa M; Alahmadi, Mohammad A; Al-Sobayel, Hana I; Abahussain, Nada A; Qahwaji, Dina M; Musaiger, Abdulrahman O;	2014-01-08	S	Saudi Arabia	Alkhobar, Jeddah, Alriyadh	-	Public and Private	-	2009-2010	Oct-Nov	15-19	16.8	1	0	343	343	M	TD Al-Khobar	24.5	6.8	5		total PA	ATLS	Self-report	7	B	min/week	563.8	26.4											2	2	2	3	3	0
119	664536834	Al-Hazzaa, Hazzaa M; Alahmadi, Mohammad A; Al-Sobayel, Hana I; Abahussain, Nada A; Qahwaji, Dina M; Musaiger, Abdulrahman O;	2014-01-08	S	Saudi Arabia	Alkhobar, Jeddah, Alriyadh	-	Public and Private	-	2009-2010	Oct-Nov	15-19	16.8	1	0	556	556	M	TD Jeddah	25.1	6.8	5		total PA	ATLS	Self-report	7	B	min/week	555	20.6											2	2	2	3	3	0
121	664536834	Al-Hazzaa, Hazzaa M; Alahmadi, Mohammad A; Al-Sobayel, Hana I; Abahussain, Nada A; Qahwaji, Dina M; Musaiger, Abdulrahman O;	2014-01-08	S	Saudi Arabia	Alkhobar, Jeddah, Alriyadh	-	Public and Private	-	2009-2010	Oct-Nov	15-19	16.5	1.1	0	485	485	M	TD Riyadh	24.1	6.6	5		total PA	ATLS	Self-report	7	B	min/week	429.5	19.8											2	2	2	3	3	0
123	664536834	Al-Hazzaa, Hazzaa M; Alahmadi, Mohammad A; Al-Sobayel, Hana I; Abahussain, Nada A; Qahwaji, Dina M; Musaiger, Abdulrahman O;	2014-01-08	S	Saudi Arabia	Alkhobar, Jeddah, Alriyadh	-	Public and Private	-	2009-2010	Oct-Nov	15-19	16.8	1	0	343	343	M	TD Al-Khobar	24.5	6.8	5	9	MPA	ATLS	Self-report	7	B	min/week	261.8	15.1											2	2	2	3	3	0
125	664536834	Al-Hazzaa, Hazzaa M; Alahmadi, Mohammad A; Al-Sobayel, Hana I; Abahussain, Nada A; Qahwaji, Dina M; Musaiger, Abdulrahman O;	2014-01-08	S	Saudi Arabia	Alkhobar, Jeddah, Alriyadh	-	Public and Private	-	2009-2010	Oct-Nov	15-19	16.8	1	0	556	556	M	TD Jeddah	25.1	6.8	5	9	MPA	ATLS	Self-report	7	B	min/week	226.1	10.1											2	2	2	3	3	0
127	664536834	Al-Hazzaa, Hazzaa M; Alahmadi, Mohammad A; Al-Sobayel, Hana I; Abahussain, Nada A; Qahwaji, Dina M; Musaiger, Abdulrahman O;	2014-01-08	S	Saudi Arabia	Alkhobar, Jeddah, Alriyadh	-	Public and Private	-	2009-2010	Oct-Nov	15-19	16.5	1.1	0	485	485	M	TD Riyadh	24.1	6.6	5	9	MPA	ATLS	Self-report	7	B	min/week	191.3	10.7											2	2	2	3	3	0
129	664536834	Al-Hazzaa, Hazzaa M; Alahmadi, Mohammad A; Al-Sobayel, Hana I; Abahussain, Nada A; Qahwaji, Dina M; Musaiger, Abdulrahman O;	2014-01-08	S	Saudi Arabia	Alkhobar, Jeddah, Alriyadh	-	Public and Private	-	2009-2010	Oct-Nov	15-19	16.8	1	0	343	343	M	TD Al-Khobar	24.5	6.8	5	8	VPA	ATLS	Self-report	7	B	min/week	291.4	16.9											2	2	2	3	3	0
131	664536834	Al-Hazzaa, Hazzaa M; Alahmadi, Mohammad A; Al-Sobayel, Hana I; Abahussain, Nada A; Qahwaji, Dina M; Musaiger, Abdulrahman O;	2014-01-08	S	Saudi Arabia	Alkhobar, Jeddah, Alriyadh	-	Public and Private	-	2009-2010	Oct-Nov	15-19	16.8	1	0	556	556	M	TD Jeddah	25.1	6.8	5	8	VPA	ATLS	Self-report	7	B	min/week	304.3	13.6											2	2	2	3	3	0
133	664536834	Al-Hazzaa, Hazzaa M; Alahmadi, Mohammad A; Al-Sobayel, Hana I; Abahussain, Nada A; Qahwaji, Dina M; Musaiger, Abdulrahman O;	2014-01-08	S	Saudi Arabia	Alkhobar, Jeddah, Alriyadh	-	Public and Private	-	2009-2010	Oct-Nov	15-19	16.5	1.1	0	485	485	M	TD Riyadh	24.1	6.6	5	8	VPA	ATLS	Self-report	7	B	min/week	236.1	12.6											2	2	2	3	3	0
135	664534660	Al-Hazzaa, Hazzaa M; Abahussain, Nada A; Al-Sobayel, Hana I; Qahwaji, Dina M; Musaiger, Abdulrahman O;	2011-01-01	S	Saudi Arabia	Alkhobar, Jeddah, Alriyadh	-	Public and private	-	2009	Oct-Nov	14-19	16.8	1.1	0	348	348	M	TD Al-Khobar	24.5	6.8	8		METs	ATLS	Self-report	7	B	total METs-min/week	3363.2	3016.3											3	2	2	3	3	0
137	664534660	Al-Hazzaa, Hazzaa M; Abahussain, Nada A; Al-Sobayel, Hana I; Qahwaji, Dina M; Musaiger, Abdulrahman O;	2011-01-01	S	Saudi Arabia	Alkhobar, Jeddah, Alriyadh	-	Public and private	-	2009	Oct-Nov	14-19	16.8	1	0	560	560	M	TD Jeddah	25.1	6.8	8		METs	ATLS	Self-report	7	B	total METs-min/week	3244.3	2921.8											3	2	2	3	3	0
139	664534660	Al-Hazzaa, Hazzaa M; Abahussain, Nada A; Al-Sobayel, Hana I; Qahwaji, Dina M; Musaiger, Abdulrahman O;	2011-01-01	S	Saudi Arabia	Alkhobar, Jeddah, Alriyadh	-	Public and private	-	2009	Oct-Nov	14-19	16.6	1.2	0	493	493	M	TD Riyadh	24.1	6.6	8		METs	ATLS	Self-report	7	B	total METs-min/week	2613.2	2741.2											3	2	2	3	3	0
141	664534660	Al-Hazzaa, Hazzaa M; Abahussain, Nada A; Al-Sobayel, Hana I; Qahwaji, Dina M; Musaiger, Abdulrahman O;	2011-01-01	S	Saudi Arabia	Alkhobar, Jeddah, Alriyadh	-	Public and private	-	2009	Oct-Nov	14-19	16.8	1.1	0	348	348	M	TD Al-Khobar	24.5	6.8	8	21	MPA METs	ATLS	Self-report	7	B	total METs-min/week	1199.4	1230.7											3	2	2	3	3	0
143	664534660	Al-Hazzaa, Hazzaa M; Abahussain, Nada A; Al-Sobayel, Hana I; Qahwaji, Dina M; Musaiger, Abdulrahman O;	2011-01-01	S	Saudi Arabia	Alkhobar, Jeddah, Alriyadh	-	Public and private	-	2009	Oct-Nov	14-19	16.8	1	0	560	560	M	TD Jeddah	25.1	6.8	8	21	MPA METs	ATLS	Self-report	7	B	total METs-min/week	1020.4	1028.5											3	2	2	3	3	0
145	664534660	Al-Hazzaa, Hazzaa M; Abahussain, Nada A; Al-Sobayel, Hana I; Qahwaji, Dina M; Musaiger, Abdulrahman O;	2011-01-01	S	Saudi Arabia	Alkhobar, Jeddah, Alriyadh	-	Public and private	-	2009	Oct-Nov	14-19	16.6	1.2	0	493	493	M	TD Riyadh	24.1	6.6	8	21	MPA METs	ATLS	Self-report	7	B	total METs-min/week	847	1021.9											3	2	2	3	3	0
147	664534660	Al-Hazzaa, Hazzaa M; Abahussain, Nada A; Al-Sobayel, Hana I; Qahwaji, Dina M; Musaiger, Abdulrahman O;	2011-01-01	S	Saudi Arabia	Alkhobar, Jeddah, Alriyadh	-	Public and private	-	2009	Oct-Nov	14-19	16.8	1.1	0	348	348	M	TD Al-Khobar	24.5	6.8	8	22	VPA METs	ATLS	Self-report	7	B	total METs-min/week	2271.9	2407.3											3	2	2	3	3	0
149	664534660	Al-Hazzaa, Hazzaa M; Abahussain, Nada A; Al-Sobayel, Hana I; Qahwaji, Dina M; Musaiger, Abdulrahman O;	2011-01-01	S	Saudi Arabia	Alkhobar, Jeddah, Alriyadh	-	Public and private	-	2009	Oct-Nov	14-19	16.8	1	0	560	560	M	TD Jeddah	25.1	6.8	8	5	VPA METs	ATLS	Self-report	7	B	total METs-min/week	2331.4	2416.4											3	2	2	3	3	0
151	664534660	Al-Hazzaa, Hazzaa M; Abahussain, Nada A; Al-Sobayel, Hana I; Qahwaji, Dina M; Musaiger, Abdulrahman O;	2011-01-01	S	Saudi Arabia	Alkhobar, Jeddah, Alriyadh	-	Public and private	-	2009	Oct-Nov	14-19	16.6	1.2	0	493	493	M	TD Riyadh	24.1	6.6	8	22	VPA METs	ATLS	Self-report	7	B	total METs-min/week	1856.1	2167.1											3	2	2	3	3	0
153	664534660	Al-Hazzaa, Hazzaa M; Abahussain, Nada A; Al-Sobayel, Hana I; Qahwaji, Dina M; Musaiger, Abdulrahman O;	2011-01-01	S	Saudi Arabia	Alkhobar, Jeddah, Alriyadh	-	Public and private	-	2009	Oct-Nov	14-19	16.8	1.1	0	348	348	M	TD Al-Khobar	24.5	6.8											1	1	TV viewing	ATLS	Sel-report	7	B	h/d	2.77	2.2	2	2	2	3	3	0
155	664534660	Al-Hazzaa, Hazzaa M; Abahussain, Nada A; Al-Sobayel, Hana I; Qahwaji, Dina M; Musaiger, Abdulrahman O;	2011-01-01	S	Saudi Arabia	Alkhobar, Jeddah, Alriyadh	-	Public and private	-	2009	Oct-Nov	14-19	16.8	1	0	560	560	M	TD Jeddah	25.1	6.8											1	1	TV viewing	ATLS	Sel-report	7	B	h/d	2.6	1.9	2	2	2	3	3	0
157	664534660	Al-Hazzaa, Hazzaa M; Abahussain, Nada A; Al-Sobayel, Hana I; Qahwaji, Dina M; Musaiger, Abdulrahman O;	2011-01-01	S	Saudi Arabia	Alkhobar, Jeddah, Alriyadh	-	Public and private	-	2009	Oct-Nov	14-19	16.6	1.2	0	493	493	M	TD Riyadh	24.1	6.6											1	1	TV viewing	ATLS	Sel-report	7	B	h/d	2.69	1.9	2	2	2	3	3	0
159	664534660	Al-Hazzaa, Hazzaa M; Abahussain, Nada A; Al-Sobayel, Hana I; Qahwaji, Dina M; Musaiger, Abdulrahman O;	2011-01-01	S	Saudi Arabia	Alkhobar, Jeddah, Alriyadh	-	Public and private	-	2009	Oct-Nov	14-19	16.8	1.1	0	348	348	M	TD Al-Khobar	24.5	6.8											2	4	Computer use	ATLS	Sel-report	7	B	h/d	2.67	2.4	2	2	2	3	3	0
161	664534660	Al-Hazzaa, Hazzaa M; Abahussain, Nada A; Al-Sobayel, Hana I; Qahwaji, Dina M; Musaiger, Abdulrahman O;	2011-01-01	S	Saudi Arabia	Alkhobar, Jeddah, Alriyadh	-	Public and private	-	2009	Oct-Nov	14-19	16.8	1	0	560	560	M	TD Jeddah	25.1	6.8											2	4	Computer use	ATLS	Sel-report	7	B	h/d	2.76	2.5	2	2	2	3	3	0
163	664534660	Al-Hazzaa, Hazzaa M; Abahussain, Nada A; Al-Sobayel, Hana I; Qahwaji, Dina M; Musaiger, Abdulrahman O;	2011-01-01	S	Saudi Arabia	Alkhobar, Jeddah, Alriyadh	-	Public and private	-	2009	Oct-Nov	14-19	16.6	1.2	0	493	493	M	TD Riyadh	24.1	6.6											2	4	Computer use	ATLS	Sel-report	7	B	h/d	2.55	2.1	2	2	2	3	3	0
165	664535280	Al-Hazzaa, Hazzaa M; Abahussain, Nada A; Al-Sobayel, Hana I; Qahwaji, Dina M; Musaiger, Abdulrahman O;	2012-01-01	S	Saudi Arabia	Alkhobar, Jeddah, Alriyadh	-	Public and private	-	2009	Oct-Nov	14-19	16.8	1.1	0	Male	Male	M	TD normal weight	19.8	2.4	8		METs	ATLS	Self-report	7	B	METs/min/week	3365.4	3485.8											3	2	2	3	3	0
167	664535280	Al-Hazzaa, Hazzaa M; Abahussain, Nada A; Al-Sobayel, Hana I; Qahwaji, Dina M; Musaiger, Abdulrahman O;	2012-01-01	S	Saudi Arabia	Alkhobar, Jeddah, Alriyadh	-	Public and private	-	2009	Oct-Nov	14-19	16.7	1.2	0	Male	Male	M	TD overweight	26.5	1.5	8		METs	ATLS	Self-report	7	B	METs/min/week	3022.4	2869.2											3	2	2	3	3	0
169	664535280	Al-Hazzaa, Hazzaa M; Abahussain, Nada A; Al-Sobayel, Hana I; Qahwaji, Dina M; Musaiger, Abdulrahman O;	2012-01-01	S	Saudi Arabia	Alkhobar, Jeddah, Alriyadh	-	Public and private	-	2009	Oct-Nov	14-19	16.8	1.1	0	Male	Male	M	TD obese	34.3	4.8	8		METs	ATLS	Self-report	7	B	METs/min/week	2699.9	2793.7											3	2	2	3	3	0
171	664535280	Al-Hazzaa, Hazzaa M; Abahussain, Nada A; Al-Sobayel, Hana I; Qahwaji, Dina M; Musaiger, Abdulrahman O;	2012-01-01	S	Saudi Arabia	Alkhobar, Jeddah, Alriyadh	-	Public and private	-	2009	Oct-Nov	14-19	16.8	1.1	0	Male	Male	M	TD normal weight	19.8	2.4	8	21	MPA METs	ATLS	Self-report	7	B	METs/min/week	10163	1185.9											3	2	2	3	3	0
173	664535280	Al-Hazzaa, Hazzaa M; Abahussain, Nada A; Al-Sobayel, Hana I; Qahwaji, Dina M; Musaiger, Abdulrahman O;	2012-01-01	S	Saudi Arabia	Alkhobar, Jeddah, Alriyadh	-	Public and private	-	2009	Oct-Nov	14-19	16.7	1.2	0	Male	Male	M	TD overweight	26.5	1.5	8	21	MPA METs	ATLS	Self-report	7	B	METs/min/week	1044.9	1097.9											3	2	2	3	3	0
175	664535280	Al-Hazzaa, Hazzaa M; Abahussain, Nada A; Al-Sobayel, Hana I; Qahwaji, Dina M; Musaiger, Abdulrahman O;	2012-01-01	S	Saudi Arabia	Alkhobar, Jeddah, Alriyadh	-	Public and private	-	2009	Oct-Nov	14-19	16.8	1.1	0	Male	Male	M	TD obese	34.3	4.8	8	21	MPA METs	ATLS	Self-report	7	B	METs/min/week	1054.4	1166.5											3	2	2	3	3	0
177	664535280	Al-Hazzaa, Hazzaa M; Abahussain, Nada A; Al-Sobayel, Hana I; Qahwaji, Dina M; Musaiger, Abdulrahman O;	2012-01-01	S	Saudi Arabia	Alkhobar, Jeddah, Alriyadh	-	Public and private	-	2009	Oct-Nov	14-19	16.8	1.1	0	Male	Male	M	TD normal weight	19.8	2.4	8	22	VPA METs	ATLS	Self-report	7	B	METs/min/week	2457.1	2761.1											3	2	2	3	3	0
179	664535280	Al-Hazzaa, Hazzaa M; Abahussain, Nada A; Al-Sobayel, Hana I; Qahwaji, Dina M; Musaiger, Abdulrahman O;	2012-01-01	S	Saudi Arabia	Alkhobar, Jeddah, Alriyadh	-	Public and private	-	2009	Oct-Nov	14-19	16.7	1.2	0	Male	Male	M	TD overweight	26.5	1.5	8	22	VPA METs	ATLS	Self-report	7	B	METs/min/week	2067.1	2292.5											3	2	2	3	3	0
181	664535280	Al-Hazzaa, Hazzaa M; Abahussain, Nada A; Al-Sobayel, Hana I; Qahwaji, Dina M; Musaiger, Abdulrahman O;	2012-01-01	S	Saudi Arabia	Alkhobar, Jeddah, Alriyadh	-	Public and private	-	2009	Oct-Nov	14-19	16.8	1.1	0	Male	Male	M	TD obese	34.3	4.8	8	22	VPA METs	ATLS	Self-report	7	B	METs/min/week	1757.1	2130.2											3	2	2	3	3	0
183	664535280	Al-Hazzaa, Hazzaa M; Abahussain, Nada A; Al-Sobayel, Hana I; Qahwaji, Dina M; Musaiger, Abdulrahman O;	2012-01-01	S	Saudi Arabia	Alkhobar, Jeddah, Alriyadh	-	Public and private	-	2009	Oct-Nov	14-19	16.8	1.1	0	Male	Male	M	TD normal weight	19.8	2.4											4		screen time	ATLS	Self-report	7	B	hours/day	5.25	3.2	2	2	2	3	3	0
185	664535280	Al-Hazzaa, Hazzaa M; Abahussain, Nada A; Al-Sobayel, Hana I; Qahwaji, Dina M; Musaiger, Abdulrahman O;	2012-01-01	S	Saudi Arabia	Alkhobar, Jeddah, Alriyadh	-	Public and private	-	2009	Oct-Nov	14-19	16.7	1.2	0	Male	Male	M	TD overweight	26.5	1.5											4		screen time	ATLS	Self-report	7	B	hours/day	5.29	3.3	2	2	2	3	3	0
187	664535280	Al-Hazzaa, Hazzaa M; Abahussain, Nada A; Al-Sobayel, Hana I; Qahwaji, Dina M; Musaiger, Abdulrahman O;	2012-01-01	S	Saudi Arabia	Alkhobar, Jeddah, Alriyadh	-	Public and private	-	2009	Oct-Nov	14-19	16.8	1.1	0	Male	Male	M	TD obese	34.3	4.8											4		screen time	ATLS	Self-report	7	B	hours/day	5.5	3.4	2	2	2	3	3	0
189	664537409	Al-Hazzaa	2007-01-06	O	Saudi Arabia	Riyadh	-	Public schools	-	2005	Spring	-	10.3	1.3	0	296	296	M	TD	19.1	4.2	1		Steps	Pedometer - Yamax digi walker SW 701	Objective	3	U	Steps/d	13489	5791											3	3	1	3	3	0
190	664537409	Al-Hazzaa	2007-01-06	O	Saudi Arabia	Riyadh	-	Public schools	-	2005	Spring	-	8.8	0.37	0	97	97	M	TD	17.3	3	1		Steps	Pedometer - Yamax digi walker SW 701	Objective	3	U	Steps/d	13250	6142											3	3	1	3	3	0
191	664537409	Al-Hazzaa	2007-01-06	O	Saudi Arabia	Riyadh	-	Public schools	-	2005	Spring	-	10.1	0.35	0	89	89	M	TD	19.3	4.1	1		Steps	Pedometer - Yamax digi walker SW 701	Objective	3	U	Steps/d	14664	5558											3	3	1	3	3	0
192	664537409	Al-Hazzaa	2007-01-06	O	Saudi Arabia	Riyadh	-	Public schools	-	2005	Spring	-	11.7	0.33	0	110	110	M	TD	20.6	4.7	1		Steps	Pedometer - Yamax digi walker SW 701	Objective	3	U	Steps/d	12801	5462											3	3	1	3	3	0
193	664537409	Al-Hazzaa	2007-01-06	O	Saudi Arabia	Riyadh	-	Public schools	-	2005	Spring	-	10.4	1.1	0	110	110	M	TD Obese	22.2	3.9	1		Steps	Pedometer - Yamax digi walker SW 701	Objective	3	U	Steps/d	12682	5236											3	3	1	3	3	0
194	664537409	Al-Hazzaa	2007-01-06	O	Saudi Arabia	Riyadh	-	Public schools	-	2005	Spring	-	10	1.1	0	186	186	M	TD Non-obese	16.7	1.9	1		Steps	Pedometer - Yamax digi walker SW 701	Objective	3	U	Steps/d	14915	5643											3	3	1	3	3	0
197	664537247	Al-Hazzaa, Al-Rasheedi	2007-01-05	O	Saudi Arabia	Jeddah	U	Public and private schools	-	2006	April-May	3.4-6.4	5.21	0.83	0	109	109	M	TD	15.7	2.2	1		Steps	Pedometer Digi Walker	Objective	3	Wd	Steps/d	7814	5301											3	3	3	3	3	2
200	664537247	Al-Hazzaa, Al-Rasheedi	2007-01-05	S	Saudi Arabia	Jeddah	U	Public and private schools	-	2006	April-May	3.4-6.4	5.21	0.83	0	109	109	M	TD	15.7	2.2											1	1	TV per day	Q	Parental Q	-	-	mins/d	162	70	2	1	3	3	3	2
201	664537553	Al-Hazzaa, Al-Sobayel, Musaiger	2011-01-09	O	Saudi Arabia	Riyadh	U	Public and private schools	-	-	-	-	16	0.9	0	39	39	M	TD	22.8	6.3	1		Steps	Pedometer - Digi walker SW 701	Objective	3	Wd	Steps/d	7514	4106											3	3	3	0	3	3
203	664537553	Al-Hazzaa, Al-Sobayel, Musaiger	2011-01-12	S	Saudi Arabia	Riyadh	U	Public and private schools	-	-	-	-	16	0.9	0	39	39	M	TD	22.8	6.3	5		Time all activities	ATLS	self-report	7	B	mins/week	471.8	442.2											3	2	3	0	3	3
204	664537553	Al-Hazzaa, Al-Sobayel, Musaiger	2011-01-13	S	Saudi Arabia	Riyadh	U	Public and private schools	-	-	-	-	16	0.9	0	39	39	M	TD	22.8	6.3	5	9	Time Moderate activities	ATLS	self-report	7	B	mins/week	199.2	260.8											3	2	3	0	3	3
205	664537553	Al-Hazzaa, Al-Sobayel, Musaiger	2011-01-14	S	Saudi Arabia	Riyadh	U	Public and private schools	-	-	-	-	16	0.9	0	39	39	M	TD	22.8	6.3	5	8	Time Vigorous activities	ATLS	self-report	7	B	mins/week	267.9	273.6											3	2	3	0	3	3
221	664536186	Alhusaini, et al.	2017-01-12	O	Saudi Arabia	Riyadh	U	-	-	-	-	8-12	10.53	1.71	0	41	41	M	TD	21.2	4.5	1		Steps	Pedometer - Omron HJ-112	Objective	7	B	Steps/day	13712	2863											3	3	3	0	1	3
222	664536186	Alhusaini, et al.	2017-01-12	O	Saudi Arabia	Riyadh	U	-	-	-	-	8-12	10.53	1.71	0	41	41	M	TD	21.2	4.5	1		Steps	Pedometer - Omron HJ-112	Objective	5	Wd	Steps/day	11823	2440											3	3	3	0	1	3
223	664536186	Alhusaini, et al.	2017-01-12	O	Saudi Arabia	Riyadh	U	-	-	-	-	8-12	10.53	1.71	0	41	41	M	TD	21.2	4.5	1		Steps	Pedometer - Omron HJ-112	Objective	2	Wend	Steps/day	18699	4668											3	3	3	0	1	3
267	664535430	Aliss, Eman M; Sutaih, Rima H; Kamfar, Hayat Z; Alagha, Abdulmoeen E; Marzouki, Zuhair M;	01/012/2020	S	Saudi Arabia	Jeddah	-	Public and private schools	-	-	-	5-15	8.9	0.2	0	58	58	M	TD children	23.2	0.8	6		Total MET score	IPAQ-SF-A	self-report	7	B	min/week	2110.3	213.8											3	2	2	0	0	0
269	664535430	Aliss, Eman M; Sutaih, Rima H; Kamfar, Hayat Z; Alagha, Abdulmoeen E; Marzouki, Zuhair M;	01/012/2020	S	Saudi Arabia	Jeddah	-	Public and private schools	-	-	-	5-15	13.3	0.2	0	60	60	M	TD Adolescents	24.1	0.6	6		Total MET score	IPAQ-SF-A	self-report	7	B	min/week	2464	272.4											3	2	2	0	0	0
271	664535430	Aliss, Eman M; Sutaih, Rima H; Kamfar, Hayat Z; Alagha, Abdulmoeen E; Marzouki, Zuhair M;	01/012/2020	S	Saudi Arabia	Jeddah	-	Public and private schools	-	-	-	5-15	8.9	0.2	0	58	58	M	TD children	23.2	0.8											1	1	TV viewing	Questionnaire	Self-report	-	-	min/d	150	15.1	1	1	2	0	0	0
273	664535430	Aliss, Eman M; Sutaih, Rima H; Kamfar, Hayat Z; Alagha, Abdulmoeen E; Marzouki, Zuhair M;	01/012/2020	S	Saudi Arabia	Jeddah	-	Public and private schools	-	-	-	5-15	13.3	0.2	0	60	60	M	TD Adolescents	24.1	0.6											1	1	TV viewing	Questionnaire	Self-report	-	-	min/d	93	4.6	1	1	2	0	0	0
275	664535430	Aliss, Eman M; Sutaih, Rima H; Kamfar, Hayat Z; Alagha, Abdulmoeen E; Marzouki, Zuhair M;	01/012/2020	S	Saudi Arabia	Jeddah	-	Public and private schools	-	-	-	5-15	8.9	0.2	0	58	58	M	TD children	23.2	0.8											4		Electronic use	Questionnaire	Self-report	-	-	min/d	90	9.5	1	1	2	0	0	0
277	664535430	Aliss, Eman M; Sutaih, Rima H; Kamfar, Hayat Z; Alagha, Abdulmoeen E; Marzouki, Zuhair M;	01/012/2020	S	Saudi Arabia	Jeddah	-	Public and private schools	-	-	-	5-15	13.3	0.2	0	60	60	M	TD Adolescents	24.1	0.6											4		Electronic use	Questionnaire	Self-report	-	-	min/d	88	7.19	1	1	2	0	0	0
279	664535430	Aliss, Eman M; Sutaih, Rima H; Kamfar, Hayat Z; Alagha, Abdulmoeen E; Marzouki, Zuhair M;	01/012/2020	S	Saudi Arabia	Jeddah	-	Public and private schools	-	-	-	5-15	8.9	0.2	0	58	58	M	TD children	23.2	0.8											6	17	Desk work	Questionnaire	Self-report	-	-	min/d	437.6	13.6	1	1	2	0	0	0
281	664535430	Aliss, Eman M; Sutaih, Rima H; Kamfar, Hayat Z; Alagha, Abdulmoeen E; Marzouki, Zuhair M;	01/012/2020	S	Saudi Arabia	Jeddah	-	Public and private schools	-	-	-	5-15	13.3	0.2	0	60	60	M	TD Adolescents	24.1	0.6											6	17	Desk work	Questionnaire	Self-report	-	-	min/d	480	0	1	1	2	0	0	0
283	664535680	Aljuhani, et al.	2019-01-07	O	Saudi Arabia	Northern region	-	-	-	2017	March to April	12-14	13.6	0.8	0	111	111	M	TD	19.3	3.3	5	7	Accelerometer defined MVPA	Accelerometer - ActiGraph wGT3X-BT	Objective	5	Wd	MVPA/day mins	50.6	25.5											3	3	1	3	3	3
312	664534486	Allafi, Ahmad; Al-Haifi, Ahmad R.; Al-Fayez, Mohammad A.; Al-Athari, Buthaina I.; Al-Ajmi, Fahhad A.; Al-Hazzaa, Hazzaa M.; Musaiger, Abdulrahman O.; Ahmed, Faruk;	2014-01-01	S	Kuwait	All governates	-	public and private	-	2009	Oct-Dec	14-19	16.3	95%CI (16.1-16.4)	0	463	463	M	TD	25.3	95%CI (24.7-25.8)	8	20	PA Total	ATLS	self-report	7	B	METs-min/week	3708	95%CI (3429.5-4009.1)											3	2	1	3	3	0
314	664534486	Allafi, Ahmad; Al-Haifi, Ahmad R.; Al-Fayez, Mohammad A.; Al-Athari, Buthaina I.; Al-Ajmi, Fahhad A.; Al-Hazzaa, Hazzaa M.; Musaiger, Abdulrahman O.; Ahmed, Faruk;	2014-01-01	S	Kuwait	All governates	-	public and private	-	2009	Oct-Dec	14-19	16.3	95%CI (16.1-16.4)	0	463	463	M	TD	25.3	95%CI (24.7-25.8)	5	9	MPA time	ATLS	self-report	7	B	h/week	3.8	95%CI (3.4-4.3)											3	2	1	3	3	0
316	664534486	Allafi, Ahmad; Al-Haifi, Ahmad R.; Al-Fayez, Mohammad A.; Al-Athari, Buthaina I.; Al-Ajmi, Fahhad A.; Al-Hazzaa, Hazzaa M.; Musaiger, Abdulrahman O.; Ahmed, Faruk;	2014-01-01	S	Kuwait	All governates	-	public and private	-	2009	Oct-Dec	14-19	16.3	95%CI (16.1-16.4)	0	463	463	M	TD	25.3	95%CI (24.7-25.8)	8	21	MPA METs	ATLS	self-report	7	B	METs-min/week	1031.7	95%CI (978.5-1084.9)											3	2	1	3	3	0
318	664534486	Allafi, Ahmad; Al-Haifi, Ahmad R.; Al-Fayez, Mohammad A.; Al-Athari, Buthaina I.; Al-Ajmi, Fahhad A.; Al-Hazzaa, Hazzaa M.; Musaiger, Abdulrahman O.; Ahmed, Faruk;	2014-01-01	S	Kuwait	All governates	-	public and private	-	2009	Oct-Dec	14-19	16.3	95%CI (16.1-16.4)	0	463	463	M	TD	25.3	95%CI (24.7-25.8)	5	8	VPA time	ATLS	self-report	7	B	h/week	4	95%CI (1.2-13.5)											3	2	1	3	3	0
320	664534486	Allafi, Ahmad; Al-Haifi, Ahmad R.; Al-Fayez, Mohammad A.; Al-Athari, Buthaina I.; Al-Ajmi, Fahhad A.; Al-Hazzaa, Hazzaa M.; Musaiger, Abdulrahman O.; Ahmed, Faruk;	2014-01-01	S	Kuwait	All governates	-	public and private	-	2009	Oct-Dec	14-19	16.3	95%CI (16.1-16.4)	0	463	463	M	TD	25.3	95%CI (24.7-25.8)	8	22	VPA METs	ATLS	self-report	7	B	METs-min/week	2626.1	95%CI (2367.0-2913.5)											3	2	1	3	3	0
322	664534486	Allafi, Ahmad; Al-Haifi, Ahmad R.; Al-Fayez, Mohammad A.; Al-Athari, Buthaina I.; Al-Ajmi, Fahhad A.; Al-Hazzaa, Hazzaa M.; Musaiger, Abdulrahman O.; Ahmed, Faruk;	2014-01-01	S	Kuwait	All governates	-	public and private	-	2009	Oct-Dec	14-19	16.3	95%CI (16.1-16.4)	0	463	463	M	TD	25.3	95%CI (24.7-25.8)											1	1	TV viewing	ATLS	self-report	7	B	hrs/day	3.6	95%CI (3.4-3.8)	2	2	1	3	3	0
324	664534486	Allafi, Ahmad; Al-Haifi, Ahmad R.; Al-Fayez, Mohammad A.; Al-Athari, Buthaina I.; Al-Ajmi, Fahhad A.; Al-Hazzaa, Hazzaa M.; Musaiger, Abdulrahman O.; Ahmed, Faruk;	2014-01-01	S	Kuwait	All governates	-	public and private	-	2009	Oct-Dec	14-19	16.3	95%CI (16.1-16.4)	0	463	463	M	TD	25.3	95%CI (24.7-25.8)											2	4	Computer use	ATLS	self-report	7	B	hrs/day	3.6	95%CI (3.3-3.8)	2	2	1	3	3	0
326	664534486	Allafi, Ahmad; Al-Haifi, Ahmad R.; Al-Fayez, Mohammad A.; Al-Athari, Buthaina I.; Al-Ajmi, Fahhad A.; Al-Hazzaa, Hazzaa M.; Musaiger, Abdulrahman O.; Ahmed, Faruk;	2014-01-01	S	Kuwait	All governates	-	public and private	-	2009	Oct-Dec	14-19	16.3	95%CI (16.1-16.4)	0	463	463	M	TD	25.3	95%CI (24.7-25.8)											6	12	Total sedentary activity	ATLS	self-report	7	B	hrs/day	7.2	95%CI (6.9-7.5)	2	2	1	3	3	0
328	664536870	Al-Nakeeb, Yahya; Lyons, Mark; Collins, Peter; Al-Nuaim, Anwar; Al-Hazzaa, Hazzaa; Duncan, Michael J; Nevill, Alan;	2012-01-04	S	Saudi Arabia	Al-Ahsa	Urban and rural	-	-	-	-	15-17	16.6	0.6	0	600	600	M	TD Al-Ahsa	23.9	6.75	8		Total METs-min/week	ATLS	self-report	7	B	METs-min/week	2337	2323											3	2	3	0	3	0
330	664536870	Al-Nakeeb, Yahya; Lyons, Mark; Collins, Peter; Al-Nuaim, Anwar; Al-Hazzaa, Hazzaa; Duncan, Michael J; Nevill, Alan;	2012-01-04	S	Saudi Arabia	Al-Ahsa	Urban and rural	-	-	-	-	15-17	16.6	0.6	0	600	600	M	TD Al-Ahsa	23.9	6.75	8	22	VPA METs-min/week	ATLS	self-report	7	B	METs-min/week	1759	2042											3	2	3	0	3	0
332	664536870	Al-Nakeeb, Yahya; Lyons, Mark; Collins, Peter; Al-Nuaim, Anwar; Al-Hazzaa, Hazzaa; Duncan, Michael J; Nevill, Alan;	2012-01-04	S	Saudi Arabia	Al-Ahsa	Urban and rural	-	-	-	-	15-17	16.6	0.6	0	600	600	M	TD Al-Ahsa	23.9	6.75	8	21	MPA METs-min/week	ATLS	self-report	7	B	METs-min/week	692	782											3	2	3	0	3	0
334	664536870	Al-Nakeeb, Yahya; Lyons, Mark; Collins, Peter; Al-Nuaim, Anwar; Al-Hazzaa, Hazzaa; Duncan, Michael J; Nevill, Alan;	2012-01-04	S	Saudi Arabia	Al-Ahsa	Urban and rural	-	-	-	-	15-17	16.6	0.6	0	600	600	M	TD Al-Ahsa	23.9	6.75											1	1	TV	ATLS	self-report	7	B	hrs/day	2.51	1.81	2	2	3	0	3	0
336	664536870	Al-Nakeeb, Yahya; Lyons, Mark; Collins, Peter; Al-Nuaim, Anwar; Al-Hazzaa, Hazzaa; Duncan, Michael J; Nevill, Alan;	2012-01-04	S	Saudi Arabia	Al-Ahsa	Urban and rural	-	-	-	-	15-17	16.6	0.6	0	600	600	M	TD Al-Ahsa	23.9	6.75											2	4	Computer	ATLS	self-report	7	B	hrs/day	2.48	2.07	2	2	3	0	3	0
338	664536870	Al-Nakeeb, Yahya; Lyons, Mark; Collins, Peter; Al-Nuaim, Anwar; Al-Hazzaa, Hazzaa; Duncan, Michael J; Nevill, Alan;	2012-01-04	S	Saudi Arabia	Al-Ahsa	Urban and rural	-	-	-	-	15-17	16.6	0.6	0	600	600	M	TD Al-Ahsa	23.9	6.75											3	7	total TV+computer time	ATLS	self-report	7	B	hrs/day	4.99	3.02	2	2	3	0	3	0
340	664536892	Al-Nuaim, Anwar A; Al-Nakeeb, Yahya; Lyons, Mark; Al-Hazzaa, Hazzaa M; Nevill, Alan; Collins, Peter; Duncan, Michael J;	2012-01-01	S	Saudi Arabia	AlAhsa	urban and rural	public and private	-	-	-	15-19	17.03	1.02	0	371	371	M	TD urban	24.58	7.18	8	22	VPA Mets min/week	ATLS	Self-report	7	B	METs-min/week	1780	2037											3	2	3	0	3	0
342	664536892	Al-Nuaim, Anwar A; Al-Nakeeb, Yahya; Lyons, Mark; Al-Hazzaa, Hazzaa M; Nevill, Alan; Collins, Peter; Duncan, Michael J;	2012-01-01	S	Saudi Arabia	AlAhsa	urban and rural	public and private	-	-	-	15-19	17.13	1.25	0	207	207	M	TD rural farm	22.67	6.16	8	22	VPA Mets min/week	ATLS	Self-report	7	B	METs-min/week	1653	2066											3	2	3	0	3	0
344	664536892	Al-Nuaim, Anwar A; Al-Nakeeb, Yahya; Lyons, Mark; Al-Hazzaa, Hazzaa M; Nevill, Alan; Collins, Peter; Duncan, Michael J;	2012-01-01	S	Saudi Arabia	AlAhsa	urban and rural	public and private	-	-	-	15-19	17.15	1.04	0	85	85	M	TD rural desert	24.59	6.66	8	22	VPA Mets min/week	ATLS	Self-report	7	B	METs-min/week	1286	1448											3	2	3	0	3	0
346	664536892	Al-Nuaim, Anwar A; Al-Nakeeb, Yahya; Lyons, Mark; Al-Hazzaa, Hazzaa M; Nevill, Alan; Collins, Peter; Duncan, Michael J;	2012-01-01	S	Saudi Arabia	AlAhsa	urban and rural	public and private	-	-	-	15-19	17.08	1.1	0	663	663	M	TD whole group	23.97	5.764	8	22	VPA Mets min/week	ATLS	Self-report	7	B	METs-min/week	1678	19878											3	2	3	0	3	0
348	664536892	Al-Nuaim, Anwar A; Al-Nakeeb, Yahya; Lyons, Mark; Al-Hazzaa, Hazzaa M; Nevill, Alan; Collins, Peter; Duncan, Michael J;	2012-01-01	S	Saudi Arabia	AlAhsa	urban and rural	public and private	-	-	-	15-19	17.03	1.02	0	371	371	M	TD urban	24.58	7.18	8	21	MPA Mets min/week	ATLS	Self-report	7	B	METs-min/week	702	772											3	2	3	0	3	0
350	664536892	Al-Nuaim, Anwar A; Al-Nakeeb, Yahya; Lyons, Mark; Al-Hazzaa, Hazzaa M; Nevill, Alan; Collins, Peter; Duncan, Michael J;	2012-01-01	S	Saudi Arabia	AlAhsa	urban and rural	public and private	-	-	-	15-19	17.13	1.25	0	207	207	M	TD rural farm	22.67	6.16	8	21	MPA Mets min/week	ATLS	Self-report	7	B	METs-min/week	740	841											3	2	3	0	3	0
352	664536892	Al-Nuaim, Anwar A; Al-Nakeeb, Yahya; Lyons, Mark; Al-Hazzaa, Hazzaa M; Nevill, Alan; Collins, Peter; Duncan, Michael J;	2012-01-01	S	Saudi Arabia	AlAhsa	urban and rural	public and private	-	-	-	15-19	17.15	1.04	0	85	85	M	TD rural desert	24.59	6.66	8	21	MPA Mets min/week	ATLS	Self-report	7	B	METs-min/week	368	358											3	2	3	0	3	0
354	664536892	Al-Nuaim, Anwar A; Al-Nakeeb, Yahya; Lyons, Mark; Al-Hazzaa, Hazzaa M; Nevill, Alan; Collins, Peter; Duncan, Michael J;	2012-01-01	S	Saudi Arabia	AlAhsa	urban and rural	public and private	-	-	-	15-19	17.08	1.1	0	663	663	M	TD whole group	23.97	5.764	8	21	MPA Mets min/week	ATLS	Self-report	7	B	METs-min/week	676	769											3	2	3	0	3	0
356	664536892	Al-Nuaim, Anwar A; Al-Nakeeb, Yahya; Lyons, Mark; Al-Hazzaa, Hazzaa M; Nevill, Alan; Collins, Peter; Duncan, Michael J;	2012-01-01	S	Saudi Arabia	AlAhsa	urban and rural	public and private	-	-	-	15-19	17.03	1.02	0	371	371	M	TD urban	24.58	7.18											1	1	TV time	ATLS	Self-report	7	B	h/day	2.6	1.81	3	2	3	0	3	0
358	664536892	Al-Nuaim, Anwar A; Al-Nakeeb, Yahya; Lyons, Mark; Al-Hazzaa, Hazzaa M; Nevill, Alan; Collins, Peter; Duncan, Michael J;	2012-01-01	S	Saudi Arabia	AlAhsa	urban and rural	public and private	-	-	-	15-19	17.13	1.25	0	207	207	M	TD rural farm	22.67	6.16											1	1	TV time	ATLS	Self-report	7	B	h/day	2.29	1.62	3	2	3	0	3	0
360	664536892	Al-Nuaim, Anwar A; Al-Nakeeb, Yahya; Lyons, Mark; Al-Hazzaa, Hazzaa M; Nevill, Alan; Collins, Peter; Duncan, Michael J;	2012-01-01	S	Saudi Arabia	AlAhsa	urban and rural	public and private	-	-	-	15-19	17.15	1.04	0	85	85	M	TD rural desert	24.59	6.66											1	1	TV time	ATLS	Self-report	7	B	h/day	2.48	2.13	3	2	3	0	3	0
362	664536892	Al-Nuaim, Anwar A; Al-Nakeeb, Yahya; Lyons, Mark; Al-Hazzaa, Hazzaa M; Nevill, Alan; Collins, Peter; Duncan, Michael J;	2012-01-01	S	Saudi Arabia	AlAhsa	urban and rural	public and private	-	-	-	15-19	17.08	1.1	0	663	663	M	TD whole group	23.97	5.764											1	1	TV time	ATLS	Self-report	7	B	h/day	2.49	1.8	3	2	3	0	3	0
364	664536892	Al-Nuaim, Anwar A; Al-Nakeeb, Yahya; Lyons, Mark; Al-Hazzaa, Hazzaa M; Nevill, Alan; Collins, Peter; Duncan, Michael J;	2012-01-01	S	Saudi Arabia	AlAhsa	urban and rural	public and private	-	-	-	15-19	17.03	1.02	0	371	371	M	TD urban	24.58	7.18											2	4	Computer time	ATLS	Self-report	7	B	h/day	2.58	2.02	3	2	3	0	3	0
366	664536892	Al-Nuaim, Anwar A; Al-Nakeeb, Yahya; Lyons, Mark; Al-Hazzaa, Hazzaa M; Nevill, Alan; Collins, Peter; Duncan, Michael J;	2012-01-01	S	Saudi Arabia	AlAhsa	urban and rural	public and private	-	-	-	15-19	17.13	1.25	0	207	207	M	TD rural farm	22.67	6.16											2	4	Computer time	ATLS	Self-report	7	B	h/day	2.34	2.05	3	2	3	0	3	0
368	664536892	Al-Nuaim, Anwar A; Al-Nakeeb, Yahya; Lyons, Mark; Al-Hazzaa, Hazzaa M; Nevill, Alan; Collins, Peter; Duncan, Michael J;	2012-01-01	S	Saudi Arabia	AlAhsa	urban and rural	public and private	-	-	-	15-19	17.15	1.04	0	85	85	M	TD rural desert	24.59	6.66											2	4	Computer time	ATLS	Self-report	7	B	h/day	1.96	2.26	3	2	3	0	3	0
370	664536892	Al-Nuaim, Anwar A; Al-Nakeeb, Yahya; Lyons, Mark; Al-Hazzaa, Hazzaa M; Nevill, Alan; Collins, Peter; Duncan, Michael J;	2012-01-01	S	Saudi Arabia	AlAhsa	urban and rural	public and private	-	-	-	15-19	17.08	1.1	0	663	663	M	TD whole group	23.97	5.764											2	4	Computer time	ATLS	Self-report	7	B	h/day	2.43	2.07	3	2	3	0	3	0
372	664536797	Al-Sobayel, Hana; Al-Hazzaa, Hazzaa M; Abahussain, Nanda A; Qahwaji, Dina M; Musaiger, Abdulrahman O;	2015-01-01	S	Saudi Arabia	Riyadh, Jeddah, and Al-Khobar	-	public and private	-	2009-2010	Oct-Nov	14-19	16.7	0.03	0	1388	1388	M	TD	24.6	0.18	5		Total Physical activity	ATLS	Self-report	7	B	mins/week	498.7	12.5											3	2	2	3	3	0
374	664540175	Altıntaş, A; Aşçı, F H; Kin-İşler, A; Güven-Karahan, B; Kelecek, S; Özkan, A; Yılmaz, A; Kara, F M; Altintas, A; Asci, F H; Kin-Isler, A; Guven-Karahan, B; Kelecek, S; Ozkan, A; Yilmaz, A; Kara, F M;	2014-01-09	S	Turkey	Ankara	urban	Public schools	moderate income	-	-	11-18	14.76	2.06	0	526	526	M	TD	21.4	3.99	8		Activity MET/week	Q- Weekly Activity Checklist	Self-report	7	B	MET/week	87.5	73.87											3	1	3	0	3	0
377	664540156	Altintaş, Atahan; Aşçi, F Hülya; Altintas, A; FH, Asçi;	2008-01-05	S	Turkey	Ankara	-	-	Middle class.	-	-	11-14	13.15	0.95	0	420	420	M	TD	-	-	8		Activity MET/week	Q - Weekly Activity Checklist	Self-report	7	B	MET/week	103.56	72.54											2	2	1	0	3	0
386	664534882	Amiri, Parisa; Jalali-Farahani, Sara; Zarkesh, Maryam; Barzin, Maryam; Kaviani, Robabeh; Ahmadizad, Sajad;	2014-01-08	S	Iran	Tehran	-	Public	low, middle, and high class	-	-	15-18	16.1	0.87	0	171	171	M	TD	23.1	5.21	3	3	DEE (daily energy expenditure) total year mean	QA-PACE	Self-report	-	kJ/kg day	-	129.6	65.7											3	2	2	0	3	0
421	664534237	Azabdaftari, Fariba; Jafarpour, Parisa; Asghari-Jafarabadi, Mohammad; Shokrvash, Behjat; Reyhani, Parvin;	2020-01-02	S	Iran	Tabriz	U	-	-	2017	April-July	2-18	11.12	4.23	0	267	267	M	TD	-	-											6	12	All SB	Q- non-standardised	self/parental report	-	-	min/day	820	312	2	1	3	3	3	0
423	664534237	Azabdaftari, Fariba; Jafarpour, Parisa; Asghari-Jafarabadi, Mohammad; Shokrvash, Behjat; Reyhani, Parvin;	2020-01-02	S	Iran	Tabriz	U	-	-	2017	April-July	2-18	11.12	4.23	0	267	267	M	TD	-	-											6	12	All SB excluding night sleep	Q- non-standardised	self/parental report	-	-	min/day	566	312	2	1	3	3	3	0
461	664534490	Baygi, Fereshteh; Heshmat, Ramin; Kelishadi, Roya; Mohammadi, Fatemeh; Motlagh, Mohammad Esmail; Ardalan, Gelayol; Asayesh, Hamid; Larijani, Bagher; Qorbani, Mostafa;	2015-01-04	S	Iran	27 provinces	U & R	-	-	2009-2010	-	10-13	-	-	0	Male	Male	M	TD National	-	-											3	7	Watching TV and working with computer	Q- based on STEP & GSHS	-	-	-	hours/d	5.19	1.64	2	2	1	2	3	0
463	664534490	Baygi, Fereshteh; Heshmat, Ramin; Kelishadi, Roya; Mohammadi, Fatemeh; Motlagh, Mohammad Esmail; Ardalan, Gelayol; Asayesh, Hamid; Larijani, Bagher; Qorbani, Mostafa;	2015-01-04	S	Iran	27 provinces	U & R	-	-	2009-2010	-	14-18	-	-	0	Male	Male	M	TD National	-	-											3	7	Watching TV and working with computer	Q- based on STEP & GSHS	-	-	-	hours/d	5.57	1.65	2	2	1	2	3	0
465	664534490	Baygi, Fereshteh; Heshmat, Ramin; Kelishadi, Roya; Mohammadi, Fatemeh; Motlagh, Mohammad Esmail; Ardalan, Gelayol; Asayesh, Hamid; Larijani, Bagher; Qorbani, Mostafa;	2015-01-04	S	Iran	27 provinces	U & R	-	-	2009-2010	-	10-18	-	-	0	1311	1311	M	TD National	-	-											3	7	Watching TV and working with computer	Q- based on STEP & GSHS	-	-	-	hours/d	5.4	1.66	2	2	1	2	3	0
470	664538115	Bicer, Ayse H; Alsaffar, Ayten A;	2016-01-11	S	Turkey	Istanbul	-	-	-	2013-2015	December-December	12-18	16.2	1.8	0	31	31	M	TD Normal weight	-	-	8		METs	IPAQ-SF	self-report	7	B	METs-min/week	4860	4700											3	2	1	3	3	2
472	664538115	Bicer, Ayse H; Alsaffar, Ayten A;	2016-01-11	S	Turkey	Istanbul	-	-	-	2013-2015	December-December	12-18	14.8	1.6	0	34	34	M	TD Overweight	-	-	8		METs	IPAQ-SF	self-report	7	B	METs-min/week	3547	5847											3	2	1	3	3	2
474	664538115	Bicer, Ayse H; Alsaffar, Ayten A;	2016-01-11	S	Turkey	Istanbul	-	-	-	2013-2015	December-December	12-18	14.9	1.4	0	32	32	M	TD Obese	-	-	8		METs	IPAQ-SF	self-report	7	B	METs-min/week	2757	3346											3	2	1	3	3	2
475	664810340	Bucksch, Jens; Sigmundova, Dagmar; Hamrik, Zdenek; Troped, Philip Jay; Melkevik, Ole; Ahluwalia, Namam; Borraccino, Alberto; Tynjälä, Jorma; Kalman, Michal; Inchley, Joanna;	2016-01-04	S	Israel	-	-	-	-	2002	-	11-15	-	-	0	Male	Male	M	TD weekdays boys 2002	-	-											1	1	TV viewing	HBSC survey	Self-report	-	Wd	hours/day	3.46	-	2	2	0	2	3	2
477	664810340	Bucksch, Jens; Sigmundova, Dagmar; Hamrik, Zdenek; Troped, Philip Jay; Melkevik, Ole; Ahluwalia, Namam; Borraccino, Alberto; Tynjälä, Jorma; Kalman, Michal; Inchley, Joanna;	2016-01-04	S	Israel	-	-	-	-	2006	-	11-15	-	-	0	Male	Male	M	TD weekdays boys 2006	-	-											1	1	TV viewing	HBSC survey	Self-report	-	Wd	hours/day	2.97	-	2	2	0	2	3	2
479	664810340	Bucksch, Jens; Sigmundova, Dagmar; Hamrik, Zdenek; Troped, Philip Jay; Melkevik, Ole; Ahluwalia, Namam; Borraccino, Alberto; Tynjälä, Jorma; Kalman, Michal; Inchley, Joanna;	2016-01-04	S	Israel	-	-	-	-	2010	-	11-15	-	-	0	Male	Male	M	TD weekdays boys 2010	-	-											1	1	TV viewing	HBSC survey	Self-report	-	Wd	hours/day	3.11	-	2	2	0	2	3	2
481	664810340	Bucksch, Jens; Sigmundova, Dagmar; Hamrik, Zdenek; Troped, Philip Jay; Melkevik, Ole; Ahluwalia, Namam; Borraccino, Alberto; Tynjälä, Jorma; Kalman, Michal; Inchley, Joanna;	2016-01-04	S	Israel	-	-	-	-	2002	-	11-15	-	-	0	Male	Male	M	TD weekends boys 2002	-	-											1	1	TV viewing	HBSC survey	Self-report	-	Wend	hours/day	3.29	-	2	2	0	2	3	2
483	664810340	Bucksch, Jens; Sigmundova, Dagmar; Hamrik, Zdenek; Troped, Philip Jay; Melkevik, Ole; Ahluwalia, Namam; Borraccino, Alberto; Tynjälä, Jorma; Kalman, Michal; Inchley, Joanna;	2016-01-04	S	Israel	-	-	-	-	2006	-	11-15	-	-	0	Male	Male	M	TD weekends boys 2006	-	-											1	1	TV viewing	HBSC survey	Self-report	-	Wend	hours/day	3.23	-	2	2	0	2	3	2
485	664810340	Bucksch, Jens; Sigmundova, Dagmar; Hamrik, Zdenek; Troped, Philip Jay; Melkevik, Ole; Ahluwalia, Namam; Borraccino, Alberto; Tynjälä, Jorma; Kalman, Michal; Inchley, Joanna;	2016-01-04	S	Israel	-	-	-	-	2010	-	11-15	-	-	0	Male	Male	M	TD weekends boys 2010	-	-											1	1	TV viewing	HBSC survey	Self-report	-	Wend	hours/day	3.29	-	2	2	0	2	3	2
487	664810340	Bucksch, Jens; Sigmundova, Dagmar; Hamrik, Zdenek; Troped, Philip Jay; Melkevik, Ole; Ahluwalia, Namam; Borraccino, Alberto; Tynjälä, Jorma; Kalman, Michal; Inchley, Joanna;	2016-01-04	S	Israel	-	-	-	-	2002	-	11-15	-	-	0	Male	Male	M	TD weekdays boys 2002	-	-											2	4	Computer use (gaming and nongaming)	HBSC survey	Self-report	-	Wd	hours/day	2.46	-	2	2	0	2	3	2
489	664810340	Bucksch, Jens; Sigmundova, Dagmar; Hamrik, Zdenek; Troped, Philip Jay; Melkevik, Ole; Ahluwalia, Namam; Borraccino, Alberto; Tynjälä, Jorma; Kalman, Michal; Inchley, Joanna;	2016-01-04	S	Israel	-	-	-	-	2006	-	11-15	-	-	0	Male	Male	M	TD weekdays boys 2006	-	-											2	4	Computer use (gaming and nongaming)	HBSC survey	Self-report	-	Wd	hours/day	4.64	-	2	2	0	2	3	2
491	664810340	Bucksch, Jens; Sigmundova, Dagmar; Hamrik, Zdenek; Troped, Philip Jay; Melkevik, Ole; Ahluwalia, Namam; Borraccino, Alberto; Tynjälä, Jorma; Kalman, Michal; Inchley, Joanna;	2016-01-04	S	Israel	-	-	-	-	2010	-	11-15	-	-	0	Male	Male	M	TD weekdays boys 2010	-	-											2	4	Computer use (gaming and nongaming)	HBSC survey	Self-report	-	Wd	hours/day	5.45	-	2	2	0	2	3	2
493	664810340	Bucksch, Jens; Sigmundova, Dagmar; Hamrik, Zdenek; Troped, Philip Jay; Melkevik, Ole; Ahluwalia, Namam; Borraccino, Alberto; Tynjälä, Jorma; Kalman, Michal; Inchley, Joanna;	2016-01-04	S	Israel	-	-	-	-	2002	-	11-15	-	-	0	Male	Male	M	TD weekends boys 2002	-	-											2	4	Computer use (gaming and nongaming)	HBSC survey	Self-report	-	Wend	hours/day	2.63	-	2	2	0	2	3	2
495	664810340	Bucksch, Jens; Sigmundova, Dagmar; Hamrik, Zdenek; Troped, Philip Jay; Melkevik, Ole; Ahluwalia, Namam; Borraccino, Alberto; Tynjälä, Jorma; Kalman, Michal; Inchley, Joanna;	2016-01-04	S	Israel	-	-	-	-	2006	-	11-15	-	-	0	Male	Male	M	TD weekends boys 2006	-	-											2	4	Computer use (gaming and nongaming)	HBSC survey	Self-report	-	Wend	hours/day	4.82	-	2	2	0	2	3	2
497	664810340	Bucksch, Jens; Sigmundova, Dagmar; Hamrik, Zdenek; Troped, Philip Jay; Melkevik, Ole; Ahluwalia, Namam; Borraccino, Alberto; Tynjälä, Jorma; Kalman, Michal; Inchley, Joanna;	2016-01-04	S	Israel	-	-	-	-	2010	-	11-15	-	-	0	Male	Male	M	TD weekends boys 2010	-	-											2	4	Computer use (gaming and nongaming)	HBSC survey	Self-report	-	Wend	hours/day	5.7	-	2	2	0	2	3	2
516	664539248	Dagci, et al.	2015-01-01	O	Turkey	Mugla central district	-	-	-	-	-	14-18	15.47	1.39	0	253	253	M	TD	22	3.6	1		Steps	Pedometer - Kenzi Lifecorder	Objective	-	-	Steps/day	12378	4245											3	3	1	0	1	0
520	664537117	Davidsson, et al.	2016-01-10	O	Kuwait	-	-	-	-	-	-	7.5-9.2	-	-	0	17	17	M	TD (obese)	24.2	3.3	3		Energy expenditure	Doubly labelled water	Objective	14	B	PAL=TEE/REE	1.61	0.167											3	3	0	0	1	3
521	664537297	De Bourdeaudhuij, I; Verbestel, V; De Henauw, S; Maes, L; Huybrechts, I; Mårild, S; Eiben, G; Moreno, L A; Barba, G; Kovács, É; Konstabel, K; Tornaritis, M; Gallois, K; Hebestreit, A; Pigeot, I;	2015-01-12	S	Cyprus	-	-	-	-	2007-2008	Sept to May	2-9.9	-	-	0	Male	Male	M	TD Control boys	-	-											4		Screen time (Wd)	Q- IDEFICS questionnaire	Parent reported	-	Wd	h/d	1.75	-	2	2	0	3	3	0
522	664537297	De Bourdeaudhuij, I; Verbestel, V; De Henauw, S; Maes, L; Huybrechts, I; Mårild, S; Eiben, G; Moreno, L A; Barba, G; Kovács, É; Konstabel, K; Tornaritis, M; Gallois, K; Hebestreit, A; Pigeot, I;	2015-01-12	S	Cyprus	-	-	-	-	2009-2010	Sept to June	4-11.9	-	-	0	Male	Male	M	TD Control boys	-	-											4		Screen time (Wd)	Q- IDEFICS questionnaire	Parent reported	-	Wd	h/d	1.99	-	2	2	0	3	3	0
523	664537297	De Bourdeaudhuij, I; Verbestel, V; De Henauw, S; Maes, L; Huybrechts, I; Mårild, S; Eiben, G; Moreno, L A; Barba, G; Kovács, É; Konstabel, K; Tornaritis, M; Gallois, K; Hebestreit, A; Pigeot, I;	2015-01-12	S	Cyprus	-	-	-	-	2007-2008	Sept to May	2-9.9	-	-	0	Male	Male	M	TD Control boys	-	-											4		Screen time (Wend)	Q- IDEFICS questionnaire	Parent reported	-	Wend	h/d	2.68	-	2	2	0	3	3	0
524	664537297	De Bourdeaudhuij, I; Verbestel, V; De Henauw, S; Maes, L; Huybrechts, I; Mårild, S; Eiben, G; Moreno, L A; Barba, G; Kovács, É; Konstabel, K; Tornaritis, M; Gallois, K; Hebestreit, A; Pigeot, I;	2015-01-12	S	Cyprus	-	-	-	-	2009-2010	Sept to June	4-11.9	-	-	0	Male	Male	M	TD Control boys	-	-											4		Screen time (Wend)	Q- IDEFICS questionnaire	Parent reported	-	Wend	h/d	3.44	-	2	2	0	3	3	0
525	664537297	De Bourdeaudhuij, I; Verbestel, V; De Henauw, S; Maes, L; Huybrechts, I; Mårild, S; Eiben, G; Moreno, L A; Barba, G; Kovács, É; Konstabel, K; Tornaritis, M; Gallois, K; Hebestreit, A; Pigeot, I;	2015-01-12	S	Cyprus	-	-	-	-	2007-2008	Sept to May	2-9.9	-	-	0	Male	Male	M	TD Control boys	-	-											4		Total screen time	Q- IDEFICS questionnaire	Parent reported	-	B	h/d	2.01	-	2	2	0	3	3	0
526	664537297	De Bourdeaudhuij, I; Verbestel, V; De Henauw, S; Maes, L; Huybrechts, I; Mårild, S; Eiben, G; Moreno, L A; Barba, G; Kovács, É; Konstabel, K; Tornaritis, M; Gallois, K; Hebestreit, A; Pigeot, I;	2015-01-12	S	Cyprus	-	-	-	-	2009-2010	Sept to June	4-11.9	-	-	0	Male	Male	M	TD Control boys	-	-											4		Total screen time	Q- IDEFICS questionnaire	Parent reported	-	B	h/d	2.41	-	2	2	0	3	3	0
527	664537297	De Bourdeaudhuij, I; Verbestel, V; De Henauw, S; Maes, L; Huybrechts, I; Mårild, S; Eiben, G; Moreno, L A; Barba, G; Kovács, É; Konstabel, K; Tornaritis, M; Gallois, K; Hebestreit, A; Pigeot, I;	2015-01-12	S	Cyprus	-	-	-	-	2007-2008	Sept to May	2-9.9	-	-	0	Male	Male	M	TD Control boys	-	-											1	1	TV viewing	Q- IDEFICS questionnaire	Parent reported	-	B	h/d	1.74	-	2	2	0	3	3	0
528	664537297	De Bourdeaudhuij, I; Verbestel, V; De Henauw, S; Maes, L; Huybrechts, I; Mårild, S; Eiben, G; Moreno, L A; Barba, G; Kovács, É; Konstabel, K; Tornaritis, M; Gallois, K; Hebestreit, A; Pigeot, I;	2015-01-12	S	Cyprus	-	-	-	-	2009-2010	Sept to June	4-11.9	-	-	0	Male	Male	M	TD Control boys	-	-											1	1	TV viewing	Q- IDEFICS questionnaire	Parent reported	-	B	h/d	1.79	-	2	2	0	3	3	0
529	664537297	De Bourdeaudhuij, I; Verbestel, V; De Henauw, S; Maes, L; Huybrechts, I; Mårild, S; Eiben, G; Moreno, L A; Barba, G; Kovács, É; Konstabel, K; Tornaritis, M; Gallois, K; Hebestreit, A; Pigeot, I;	2015-01-12	S	Cyprus	-	-	-	-	2007-2008	Sept to May	2-9.9	-	-	0	Male	Male	M	TD Control boys	-	-											2	5	PC/games	Q- IDEFICS questionnaire	Parent reported	-	B	h/d	0.27	-	2	2	0	3	3	0
530	664537297	De Bourdeaudhuij, I; Verbestel, V; De Henauw, S; Maes, L; Huybrechts, I; Mårild, S; Eiben, G; Moreno, L A; Barba, G; Kovács, É; Konstabel, K; Tornaritis, M; Gallois, K; Hebestreit, A; Pigeot, I;	2015-01-12	S	Cyprus	-	-	-	-	2009-2010	Sept to June	4-11.9	-	-	0	Male	Male	M	TD Control boys	-	-											2	5	PC/games	Q- IDEFICS questionnaire	Parent reported	-	B	h/d	0.6	-	2	2	0	3	3	0
531	664537297	De Bourdeaudhuij, I; Verbestel, V; De Henauw, S; Maes, L; Huybrechts, I; Mårild, S; Eiben, G; Moreno, L A; Barba, G; Kovács, É; Konstabel, K; Tornaritis, M; Gallois, K; Hebestreit, A; Pigeot, I;	2015-01-12	S	Cyprus	-	-	-	-	2007-2008	Sept to May	2-9.9	-	-	0	Male	Male	M	TD Control boys	-	-	5	15	Outdoor play	Q- IDEFICS questionnaire	Parent reported	-	B	h/d	16.21	-											2	2	0	3	3	0
532	664537297	De Bourdeaudhuij, I; Verbestel, V; De Henauw, S; Maes, L; Huybrechts, I; Mårild, S; Eiben, G; Moreno, L A; Barba, G; Kovács, É; Konstabel, K; Tornaritis, M; Gallois, K; Hebestreit, A; Pigeot, I;	2015-01-12	S	Cyprus	-	-	-	-	2009-2010	Sept to June	4-11.9	-	-	0	Male	Male	M	TD Control boys	-	-	5	15	Outdoor play	Q- IDEFICS questionnaire	Parent reported	-	B	h/d	15.68	-											2	2	0	3	3	0
555	664536608	Doaei, et al.	2020-01-01	O	Iran	Tehran	U	-	-	2016	Jan-May	12-16	13.92	0.91	0	48	48	M	TD Overweight	23.3	1.6	5		PA time	Accelerometer - Wrist band Mi 2 Xiaomi	Objective	-	-	PA mins/day	45	15.36											2	3	2	3	3	3
556	664536608	Doaei, et al.	2020-01-01	O	Iran	Tehran	U	-	-	2016	Jan-May	12-16	13.95	0.92	0	42	42	M	TD Obese	29	2.9	5		PA time	Accelerometer - Wrist band Mi 2 Xiaomi	Objective	-	-	PA mins/day	37	12.67											2	3	2	3	3	3
557	664540235	Doğan, Muhsin; Derman, Orhan; Oksüz-Kanbur, Nuray; Akgül, Sinem; Kutluk, Tezer; Dogan, M; Derman, Orhan; Oksuz-Kanbur, N; Akgul, S; Kutluk, Tezer;	2009-01-11		Turkey	Ankara	-	-	-	2005	May- Nov	11.1-16.5	13.52	1.25	0	114		M	TD	-	-			METs	Q - non-standard				kcal/kg/week	64.26	52.17											3	0	2	3	0	0
558	664537107	Duncan, Michael J; Al-Hazzaa, Hazzaa M; Al-Nakeeb, Yahya; Al-Sobayel, Hana I; Abahussain, Nada A; Musaiger, Abdulrahman O; Lyons, Mark; Collins, Peter; Nevill, Alan;	2014-01-09	S	Saudi Arabia	Riyadh, Khobar	-	-	-	-	-	14-18	16.5	1	0	426	426	M	TD active	23.9	6.3	8		METs	Q- ATLS	self-report	7	B	METs-min/week	4809.8	2733											3	2	1	0	3	0
560	664537107	Duncan, Michael J; Al-Hazzaa, Hazzaa M; Al-Nakeeb, Yahya; Al-Sobayel, Hana I; Abahussain, Nada A; Musaiger, Abdulrahman O; Lyons, Mark; Collins, Peter; Nevill, Alan;	2014-01-09	S	Saudi Arabia	Riyadh, Khobar	-	-	-	-	-	14-18	16.6	0.98	0	371	371	M	TD inactive	24.5	6.9	8		METs	Q- ATLS	self-report	7	B	METs-min/week	752.5	473.4											3	2	1	0	3	0
562	664535087	D, Nitzan Kaluski; G, Demem Mazengia; Shimony, T; Goldsmith, R; EM, Berry; Nitzan Kaluski, Dorit; Demem Mazengia, Getachew; Shimony, Tal; Goldsmith, Rebecca; Berry, Elliot M;	2009-01-06	S	Israel	-	-	Public	-	2003-2004	April-March	11-19	14.48	1.73	0	1523	1523	M	TD jew male	20.76	3.62	8		METs	MABAT	Self-report	-	-	METs-hr/week	34	34.6											3	2	0	3	0	3
564	664535087	D, Nitzan Kaluski; G, Demem Mazengia; Shimony, T; Goldsmith, R; EM, Berry; Nitzan Kaluski, Dorit; Demem Mazengia, Getachew; Shimony, Tal; Goldsmith, Rebecca; Berry, Elliot M;	2009-01-06	S	Israel	-	-	Public	-	2003-2004	April-March	11-19	14.78	1.54	0	612	612	M	TD non-jew male	21.3	4.05	8		METs	MABAT	Self-report	-	-	METs-hr/week	36	42.4											3	2	0	3	0	3
567	664540012	Esmaeilzadeh, Samad; Ebadollahzadeh, Karim;	2012-01-06	S	Iran	Ardabil	U	-	-	-	-	7-11	-	-	0	82	82	M	TD underweight	13.9	0.6											3	8	TV watching and video playing time	Q- TVVPT	self/parental report (according to age)	-	-	min/day	182.9	61	2	2	2	0	3	0
568	664540012	Esmaeilzadeh, Samad; Ebadollahzadeh, Karim;	2012-01-06	S	Iran	Ardabil	U	-	-	-	-	7-11	-	-	0	544	544	M	TD normal weight	16.2	1.3											3	8	TV watching and video playing time	Q- TVVPT	self/parental report (according to age)	-	-	min/day	180	81	2	2	2	0	3	0
569	664540012	Esmaeilzadeh, Samad; Ebadollahzadeh, Karim;	2012-01-06	S	Iran	Ardabil	U	-	-	-	-	7-11	-	-	0	108	108	M	TD overweight	21.1	1.6											3	8	TV watching and video playing time	Q- TVVPT	self/parental report (according to age)	-	-	min/day	190.6	97	2	2	2	0	3	0
570	664540012	Esmaeilzadeh, Samad; Ebadollahzadeh, Karim;	2012-01-06	S	Iran	Ardabil	U	-	-	-	-	7-11	-	-	0	32	32	M	TD obese	25.1	2.9											3	8	TV watching and video playing time	Q- TVVPT	self/parental report (according to age)	-	-	min/day	257	104	2	2	2	0	3	0
573	664535969	Ejtahed, Hanieh-Sadat; Mahmoodi, Zohreh; Qorbani, Mostafa; Angoorani, Pooneh; Motlagh, Mohammad Esmaeil; Hasani-Ranjbar, Shirin; Ziaodini, Hasan; Taheri, Majzoubeh; Heshmat, Ramin; Kelishadi, Roya;	2020-01-08	S	Iran	-	-	-	-	-	-	7-18	12.63	3.026	0	2013	2013	M	TD	ZBMI -0.02094	ZBMI 0.99											4		Screen time	CASPIAN	-	7	B	hours/day	1.25	0.67	2	2	2	0	3	0
577	664539209	Elkholy, T A; Naglaa, H M H; Rasha;	2012-01-01	S	Saudi Arabia	Jeddah	-	-	-	2010-2011	Oct to March	2-5	-	-	0	121	121	M	TD	-	-											1	1	TV time	Q- claim standardised	Parent report	-	-	hours/day	3.95	2.31	2	2	2	3	3	0
579	664534458	ESATBEYOĞLU, Ferhat; KİN İŞLER, Ayse;	2018-01-01	S	Turkey	Yozgat	R	-	-	2014-2015	-	14-18	-	-	0	390	390	M	TD	21.53	2.33	8		MET	Q- PAAQ	Self-report	7	B	MET/week	111.56	21.17											3	2	2	2	0	0
581	664534238	Faridizad, Romina; Ahadi, Zeinab; Heshmat, Ramin; Motlagh, Mohammad Esmaeil; Sheidaei, Ali; Ziaodini, Hasan; Taheri, Majzoubeh; Qorbani, Mostafa; Baradaran Mahdavi, Sadegh; Kelishadi, Roya;	2020-01-02	S	Iran	nationwide	U & R	-	low, mod, high	2014-2015	-	7-18	-	-	0	7228	7228	M	TD	-	-											1	1	TV Watching	CASPIAN-V	Self-report	7	B	hours/day	1.98	1.02	2	2	2	2	3	0
583	664534238	Faridizad, Romina; Ahadi, Zeinab; Heshmat, Ramin; Motlagh, Mohammad Esmaeil; Sheidaei, Ali; Ziaodini, Hasan; Taheri, Majzoubeh; Qorbani, Mostafa; Baradaran Mahdavi, Sadegh; Kelishadi, Roya;	2020-01-02	S	Iran	nationwide	U & R	-	low, mod, high	2014-2015	-	7-18	-	-	0	7228	7228	M	TD	-	-											2	4	Computer use	CASPIAN-V	Self-report	7	B	hours/day	0.58	0.82	2	2	2	2	3	0
585	664534839	Fazah, A; Jacob, C; Moussa, E; El-Hage, R; Youssef, H; Delamarche, P;	2010-01-08	S	Lebanon	-	-	private & public	-	-	-	14-18	-	-	0	293	293	M	TD normal weight boys	-	-	8	20	Total PA	Q- claim validated	self-report	-	-	MET/week	126.58	108.9											3	2	0	0	3	3
587	664534839	Fazah, A; Jacob, C; Moussa, E; El-Hage, R; Youssef, H; Delamarche, P;	2010-01-08	S	Lebanon	-	-	private & public	-	-	-	14-18	-	-	0	95	95	M	TD overweight boys	-	-	8	20	Total PA	Q- claim validated	self-report	-	-	MET/week	122.65	99.8											3	2	0	0	3	3
589	664534839	Fazah, A; Jacob, C; Moussa, E; El-Hage, R; Youssef, H; Delamarche, P;	2010-01-08	S	Lebanon	-	-	private & public	-	-	-	14-18	-	-	0	33	33	M	TD obese boys	-	-	8	20	Total PA	Q- claim validated	self-report	-	-	MET/week	82.11	51.5											3	2	0	0	3	3
591	664534839	Fazah, A; Jacob, C; Moussa, E; El-Hage, R; Youssef, H; Delamarche, P;	2010-01-08	S	Lebanon	-	-	private & public	-	-	-	14-18	-	-	0	293	293	M	TD normal weight boys	-	-											3	10	Total screen time (TV+Computer+Videogame)	Q- claim validated	self-report	7	B	hours/week	29.3	13.6	2	2	0	0	3	3
593	664534839	Fazah, A; Jacob, C; Moussa, E; El-Hage, R; Youssef, H; Delamarche, P;	2010-01-08	S	Lebanon	-	-	private & public	-	-	-	14-18	-	-	0	95	95	M	TD overweight boys	-	-											3	10	Total screen time (TV+Computer+Videogame)	Q- claim validated	self-report	7	B	hours/week	30.4	13.2	2	2	0	0	3	3
595	664534839	Fazah, A; Jacob, C; Moussa, E; El-Hage, R; Youssef, H; Delamarche, P;	2010-01-08	S	Lebanon	-	-	private & public	-	-	-	14-18	-	-	0	33	33	M	TD obese boys	-	-											3	10	Total screen time (TV+Computer+Videogame)	Q- claim validated	self-report	7	B	hours/week	33	15.2	2	2	0	0	3	3
605	664540225	Guvenc, Aslan, et al.	2013-01-10	O	Turkey	Ankara	-	one public primary school and three sport clubs	-	-	Dec-May	11-15	11	-	0	15	15	M	TD Untrained	-	-	5	9	MPA	Polar Electro Oy heart rate monitor	Objective	4	3Wd + 1Wend	Mins/d	39.8	20.3											3	3	2	1	2	0
606	664540225	Guvenc, Aslan, et al.	2013-01-10	O	Turkey	Ankara	-	one public primary school and three sport clubs	-	-	Dec-May	11-15	12	-	0	15	15	M	TD Untrained	-	-	5	9	MPA	Polar Electro Oy heart rate monitor	Objective	4	3Wd + 1Wend	Mins/d	43.7	15											3	3	2	1	2	0
607	664540225	Guvenc, Aslan, et al.	2013-01-10	O	Turkey	Ankara	-	one public primary school and three sport clubs	-	-	Dec-May	11-15	13	-	0	14	14	M	TD Untrained	-	-	5	9	MPA	Polar Electro Oy heart rate monitor	Objective	4	3Wd + 1Wend	Mins/d	35.9	21.6											3	3	2	1	2	0
608	664540225	Guvenc, Aslan, et al.	2013-01-10	O	Turkey	Ankara	-	one public primary school and three sport clubs	-	-	Dec-May	11-15	14	-	0	15	15	M	TD Untrained	-	-	5	9	MPA	Polar Electro Oy heart rate monitor	Objective	4	3Wd + 1Wend	Mins/d	33.3	13.9											3	3	2	1	2	0
609	664540225	Guvenc, Aslan, et al.	2013-01-10	O	Turkey	Ankara	-	one public primary school and three sport clubs	-	-	Dec-May	11-15	15	-	0	15	15	M	TD Untrained	-	-	5	9	MPA	Polar Electro Oy heart rate monitor	Objective	4	3Wd + 1Wend	Mins/d	30.6	16.7											3	3	2	1	2	0
610	664540225	Guvenc, Aslan, et al.	2013-01-10	O	Turkey	Ankara	-	one public primary school and three sport clubs	-	-	Dec-May	11-15	11	-	0	15	15	M	TD Untrained	-	-	5	8	VPA	Polar Electro Oy heart rate monitor	Objective	4	3Wd + 1Wend	Mins/d	16.1	11.1											3	3	2	1	2	0
611	664540225	Guvenc, Aslan, et al.	2013-01-10	O	Turkey	Ankara	-	one public primary school and three sport clubs	-	-	Dec-May	11-15	12	-	0	15	15	M	TD Untrained	-	-	5	8	VPA	Polar Electro Oy heart rate monitor	Objective	4	3Wd + 1Wend	Mins/d	12.4	5.3											3	3	2	1	2	0
612	664540225	Guvenc, Aslan, et al.	2013-01-10	O	Turkey	Ankara	-	one public primary school and three sport clubs	-	-	Dec-May	11-15	13	-	0	14	14	M	TD Untrained	-	-	5	8	VPA	Polar Electro Oy heart rate monitor	Objective	4	3Wd + 1Wend	Mins/d	11.6	8.7											3	3	2	1	2	0
613	664540225	Guvenc, Aslan, et al.	2013-01-10	O	Turkey	Ankara	-	one public primary school and three sport clubs	-	-	Dec-May	11-15	14	-	0	15	15	M	TD Untrained	-	-	5	8	VPA	Polar Electro Oy heart rate monitor	Objective	4	3Wd + 1Wend	Mins/d	9.9	8.3											3	3	2	1	2	0
614	664540225	Guvenc, Aslan, et al.	2013-01-10	O	Turkey	Ankara	-	one public primary school and three sport clubs	-	-	Dec-May	11-15	15	-	0	15	15	M	TD Untrained	-	-	5	8	VPA	Polar Electro Oy heart rate monitor	Objective	4	3Wd + 1Wend	Mins/d	10	7.8											3	3	2	1	2	0
615	664540225	Guvenc, Aslan, et al.	2013-01-10	O	Turkey	Ankara	-	one public primary school and three sport clubs	-	-	Dec-May	11-15	11	-	0	15	15	M	TD Trained	-	-	5	9	MPA	Polar Electro Oy heart rate monitor	Objective	4	3Wd + 1Wend	Mins/d	64.9	14											3	3	2	1	2	0
616	664540225	Guvenc, Aslan, et al.	2013-01-10	O	Turkey	Ankara	-	one public primary school and three sport clubs	-	-	Dec-May	11-15	12	-	0	15	15	M	TD Trained	-	-	5	9	MPA	Polar Electro Oy heart rate monitor	Objective	4	3Wd + 1Wend	Mins/d	58.4	18											3	3	2	1	2	0
617	664540225	Guvenc, Aslan, et al.	2013-01-10	O	Turkey	Ankara	-	one public primary school and three sport clubs	-	-	Dec-May	11-15	13	-	0	14	14	M	TD Trained	-	-	5	9	MPA	Polar Electro Oy heart rate monitor	Objective	4	3Wd + 1Wend	Mins/d	55.6	17.2											3	3	2	1	2	0
618	664540225	Guvenc, Aslan, et al.	2013-01-10	O	Turkey	Ankara	-	one public primary school and three sport clubs	-	-	Dec-May	11-15	14	-	0	14	14	M	TD Trained	-	-	5	9	MPA	Polar Electro Oy heart rate monitor	Objective	4	3Wd + 1Wend	Mins/d	54.8	13.3											3	3	2	1	2	0
619	664540225	Guvenc, Aslan, et al.	2013-01-10	O	Turkey	Ankara	-	one public primary school and three sport clubs	-	-	Dec-May	11-15	15	-	0	15	15	M	TD Trained	-	-	5	9	MPA	Polar Electro Oy heart rate monitor	Objective	4	3Wd + 1Wend	Mins/d	55.6	17.4											3	3	2	1	2	0
620	664540225	Guvenc, Aslan, et al.	2013-01-10	O	Turkey	Ankara	-	one public primary school and three sport clubs	-	-	Dec-May	11-15	11	-	0	15	15	M	TD Trained	-	-	5	8	VPA	Polar Electro Oy heart rate monitor	Objective	4	3Wd + 1Wend	Mins/d	31.8	13.5											3	3	2	1	2	0
621	664540225	Guvenc, Aslan, et al.	2013-01-10	O	Turkey	Ankara	-	one public primary school and three sport clubs	-	-	Dec-May	11-15	12	-	0	15	15	M	TD Trained	-	-	5	8	VPA	Polar Electro Oy heart rate monitor	Objective	4	3Wd + 1Wend	Mins/d	28.1	13.5											3	3	2	1	2	0
622	664540225	Guvenc, Aslan, et al.	2013-01-10	O	Turkey	Ankara	-	one public primary school and three sport clubs	-	-	Dec-May	11-15	13	-	0	14	14	M	TD Trained	-	-	5	8	VPA	Polar Electro Oy heart rate monitor	Objective	4	3Wd + 1Wend	Mins/d	28.7	14.7											3	3	2	1	2	0
623	664540225	Guvenc, Aslan, et al.	2013-01-10	O	Turkey	Ankara	-	one public primary school and three sport clubs	-	-	Dec-May	11-15	14	-	0	14	14	M	TD Trained	-	-	5	8	VPA	Polar Electro Oy heart rate monitor	Objective	4	3Wd + 1Wend	Mins/d	29.8	14.3											3	3	2	1	2	0
624	664540225	Guvenc, Aslan, et al.	2013-01-10	O	Turkey	Ankara	-	one public primary school and three sport clubs	-	-	Dec-May	11-15	15	-	0	15	15	M	TD Trained	-	-	5	8	VPA	Polar Electro Oy heart rate monitor	Objective	4	3Wd + 1Wend	Mins/d	26.2	11.5											3	3	2	1	2	0
633	664534538	Ghobadi, Saeed; de Zepetnek, Julia O Totosy; Hemmatdar, Zeinab; Bellissimo, Nick; Barati, Reza; Ahmadnia, Hoda; Salehi-Marzijarani, Mohammad; Faghih, Shiva; Totosy de Zepetnek, Julia O;	2018-01-02	S	Iran	Shiraz	U	Public and private schools		2015-2016	Oct-June	6-10	8.03	1.43	0	276	276	M	TD	16.45	2.94	8		Physical activity index	QAPACE	Parent report	-	-	MET-hr/week	31.8	5.36											3	2	2	3	3	3
635	664536907	Ghobadi, Saeed; Faghih, Shiva;	2018-01-05	S	Iran	Shiraz	-	-	low, mid, high	2016	-	6-9	7.69	1.07	0	217	217	M	TD	16.17	2.76											4		Total screen time	QAPACE	Parent reported.	-	-	min/day	167.6	91.6	2	2	1	2	3	3
637	664536907	Ghobadi, Saeed; Faghih, Shiva;	2018-01-05	S	Iran	Shiraz	-	-	low, mid, high	2016	-	6-9	7.69	1.07	0	217	217	M	TD	16.17	2.76											1	1	TV	QAPACE	Parent reported.	-	-	min/day	127.4	76.4	2	2	1	2	3	3
639	664536907	Ghobadi, Saeed; Faghih, Shiva;	2018-01-05	S	Iran	Shiraz	-	-	low, mid, high	2016	-	6-9	7.69	1.07	0	217	217	M	TD	16.17	2.76											3		Computer and video game	QAPACE	Parent reported.	-	-	min/day	19.4	27.6	2	2	1	2	3	3
641	664536907	Ghobadi, Saeed; Faghih, Shiva;	2018-01-05	S	Iran	Shiraz	-	-	low, mid, high	2016	-	6-9	7.69	1.07	0	217	217	M	TD	16.17	2.76											3	11	Smartphone and tablet	QAPACE	Parent reported.	-	-	min/day	21	22.8	2	2	1	2	3	3
643	664536789	Ghobadi, Saeed; Rostami, Zahra Hassanzadeh; Marzijarani, Mohammad Salehi; Faghih, Shiva;	2019-01-05	S	Iran	Shiraz	-	-	-	2015	autumn	6-9	7.69	1.11	0	127	127	M	TD	16.06	2.55	8		physical activity index	Not stated	-	-	-	MET-h/week	34.13	5.03											2	0	1	3	3	0
645	664540123	Güvenç, Alpay; Aslan, Alper; Açıkada, Caner; Guvenc, A; Aslan, Alper; Acikada, C;	2013-01-10	O	Turkey	Ankara	-	Public	-	-	March-June	8-10	8.95	0.89	0	47	47	M	TD	17	2.3	5		Total Physical Activity	Heart rate monitor S610i,Polar Electro Oy	Objective	4	3Wd,1Wend	min/day	76.8	34											3	3	2	2	2	0
647	664540123	Güvenç, Alpay; Aslan, Alper; Açıkada, Caner; Guvenc, A; Aslan, Alper; Acikada, C;	2013-01-10	O	Turkey	Ankara	-	Public	-	-	March-June	8-10	8.95	0.89	0	47	47	M	TD	17	2.3	5	9	MPA	Heart rate monitor S610i,Polar Electro Oy	Objective	4	3Wd,1Wend	min/day	55.9	23.1											3	3	2	2	2	0
649	664540123	Güvenç, Alpay; Aslan, Alper; Açıkada, Caner; Guvenc, A; Aslan, Alper; Acikada, C;	2013-01-10	O	Turkey	Ankara	-	Public	-	-	March-June	8-10	8.95	0.89	0	47	47	M	TD	17	2.3	5	8	VPA	Heart rate monitor S610i,Polar Electro Oy	Objective	4	3Wd,1Wend	min/day	21	13.4											3	3	2	2	2	0
653	664540034	Hajian-Tilaki, Karimollah; Heidari, Behzad;	2013-01-11	S	Iran	Babol	U	-	-	2012	-	2-5	4.23	0.96	0	375	375	M	TD	16	2.42	5	16	PA index (walking, bicyle, riding)	Interview (Q- non-standardised)	parental report	7	U	hours/week	9.54	9.32											2	2	2	2	3	0
655	664540034	Hajian-Tilaki, Karimollah; Heidari, Behzad;	2013-01-11	S	Iran	Babol	U	-	-	2012	-	2-5	4.23	0.96	0	375	375	M	TD	16	2.42											1	1	TV viewing	Q-non-standardised	parental report	7	U	hours/week	2.76	1.93	2	2	2	2	3	0
657	664540034	Hajian-Tilaki, Karimollah; Heidari, Behzad;	2013-01-11	S	Iran	Babol	U	-	-	2012	-	2-5	4.23	0.96	0	375	375	M	TD	16	2.42											2	3	Playing with computer games	Q-non-standardised	parental report	7	U	hours/week	0.43	0.92	2	2	2	2	3	0
659	664534793	Hajian-Tilaki, K; Heidari, B; Hajian-Tilaki, Karimollah; Heidari, Behzad;	2012-01-12	S	Iran	Babol	-	public and private schools	-	2008	-	12-17	-	-	0	600	600	M	TD male	-	-											1	1	TV time	Q- non-standardised	Self-report	-	-	hours/day	3.3	2.7	2	1	1	2	1	3
661	664534793	Hajian-Tilaki, K; Heidari, B; Hajian-Tilaki, Karimollah; Heidari, Behzad;	2012-01-12	S	Iran	Babol	-	public and private schools	-	2008	-	12-17	-	-	0	600	600	M	TD male	-	-											2	3	Computer games time	Q- non-standardised	Self-report	-	-	hours/day	0.9	1.4	2	1	1	2	1	3
663	664537990	Hassan, M O; Al-Kharusy, W;	2000-01-01	S	Oman	Muscat	-	-	-	-	-	9-11	9.68	0.92	0	109	109	M	TD	-	-											3	8	TV/ video games time	Q- non-standardised	parental report	-	-	hours/week	3.2	1.5	2	1	1	2	3	3
664	664536181	Hashem, Rey-Lopez, Hamer, McMunn et al.	2019-01-09	O	Kuwait	Governorates: Hawalli, Asimah, Jahra, Farwaniya, Ahmadi and Mubarak	-	-	-	2012-2013	Oct-June	14.7-17.3	15.9		0	162	162	M	TD	24.4	(20.6-30.8)	5	7	MVPA	Accelerometer - Actigraph GT1M	Objective	7	B	Mins/d	19	(10.4-30.6)											3	3	1	3	3	3
666	664536181	Hashem, Rey-Lopez, Hamer, McMunn et al.	2019-01-09	O	Kuwait	Governorates: Hawalli, Asimah, Jahra, Farwaniya, Ahmadi and Mubarak	-	-	-	2012-2013	Oct-June	14.7-17.3	15.9		0	162	162	M	TD	24.4	(20.6-30.8)											6	12	Sedentary time	Actigraph GT1M	Objective	7	B	Mins/d	492	(431-565)	3	3	1	3	3	3
668	664536282	Hashem, Rey-Lopez, Hamer, McMunn et al.	2018-01-04	O	Kuwait	Governorates: Hawalli, Asimah, Jahra	-	-	-	2012-2013	Oct-June	14.7-17.3	15.9		0	162	162	M	TD	24.4	(20.6-30.8)	5	10	Light PA	Accelerometer - Actigraph GT1M	Objective	7	B	Mins/d	306.7	(244.7-370.8)											3	3	1	3	3	3
669	664536282	Hashem, Rey-Lopez, Hamer, McMunn et al.	2018-01-04	O	Kuwait	Governorates: Hawalli, Asimah, Jahra	-	-	-	2012-2013	Oct-June	14.7-17.3	15.9		0	162	162	M	TD	24.4	(20.6-30.8)	5	9	Moderate PA	Accelerometer - Actigraph GT1M	Objective	7	B	Mins/d	16.1	(9.0-26.9)											3	3	1	3	3	3
670	664536282	Hashem, Rey-Lopez, Hamer, McMunn et al.	2018-01-04	O	Kuwait	Governorates: Hawalli, Asimah, Jahra	-	-	-	2012-2013	Oct-June	14.7-17.3	15.9		0	162	162	M	TD	24.4	(20.6-30.8)	5	8	Vigorous PA	Accelerometer - Actigraph GT1M	Objective	7	B	Mins/d	1.7	(0.5-4.5)											3	3	1	3	3	3
679	664538353	Hawi, N S; Rupert, M S;	2015-01-05	S	Lebanon	-	-	Private	-	2013	April	11	-	-	0	229	229	M	TD	-	-											4		Screen time	Q- non-standardised	parental report	-	-	hours/day	2.85	-	2	1	0	3	3	2
680	664538353	Hawi, N S; Rupert, M S;	2015-01-06	S	Lebanon	-	-	Private	-	2013	April	10	-	-	0	309	309	M	TD	-	-											4		Screen time	Q- non-standardised	parental report	-	-	hours/day	2.65	-	2	1	0	3	3	2
681	664538353	Hawi, N S; Rupert, M S;	2015-01-07	S	Lebanon	-	-	Private	-	2013	April	9	-	-	0	446	446	M	TD	-	-											4		Screen time	Q- non-standardised	parental report	-	-	hours/day	2.62	-	2	1	0	3	3	2
682	664538353	Hawi, N S; Rupert, M S;	2015-01-08	S	Lebanon	-	-	Private	-	2013	April	8	-	-	0	353	353	M	TD	-	-											4		Screen time	Q- non-standardised	parental report	-	-	hours/day	2.66	-	2	1	0	3	3	2
683	664538353	Hawi, N S; Rupert, M S;	2015-01-09	S	Lebanon	-	-	Private	-	2013	April	7	-	-	0	251	251	M	TD	-	-											4		Screen time	Q- non-standardised	parental report	-	-	hours/day	2.58	-	2	1	0	3	3	2
705	664534507	Jalali-Farahani, Sara; Amiri, Parisa; Chin, Yit Siew; Chin, Yit Siew;	2016-01-02	S	Iran	Tehran	Urban and rural	-	-	-	-	14-17	15.66	0.91	0	238	238	M	TD	-	-	3	3	DEE (Daily Energy Expenditure) school day	QAPACE	Self-report	-	-	kcal/day	Median 2280	IQR 1863-2880											3	2	2	0	3	3
707	664534507	Jalali-Farahani, Sara; Amiri, Parisa; Chin, Yit Siew; Chin, Yit Siew;	2016-01-02	S	Iran	Tehran	Urban and rural	-	-	-	-	14-17	15.66	0.91	0	238	238	M	TD	-	-	3	3	DEE (Daily Energy Expenditure) vacation	QAPACE	Self-report	-	-	kcal/day	Median 1594	IQR 1219-2199											3	2	2	0	3	3
709	664534507	Jalali-Farahani, Sara; Amiri, Parisa; Chin, Yit Siew; Chin, Yit Siew;	2016-01-02	S	Iran	Tehran	Urban and rural	-	-	-	-	14-17	15.66	0.91	0	238	238	M	TD	-	-											4		screen time viewing school day	QAPACE	Self-report	-	-	h/wk	12.87	6.35	2	2	2	0	3	3
711	664534507	Jalali-Farahani, Sara; Amiri, Parisa; Chin, Yit Siew; Chin, Yit Siew;	2016-01-02	S	Iran	Tehran	Urban and rural	-	-	-	-	14-17	15.66	0.91	0	238	238	M	TD	-	-											4		screen time viewing vacation	QAPACE	Self-report	-	-	h/wk	17.95	7.32	2	2	2	0	3	3
716	664536692	Kalantari, Naser; Keshavarz Mohammadi, Nastaran; Izadi, Pantea; Gholamalizadeh, Maryam; Doaei, Saeid; Eini-Zinab, Hassan; Salonurmi, Tuire; Rafieifar, Shahram; Janipoor, Reza; Azizi Tabesh, Ghasem;	2018-01-08	S	Iran	Tehran	-	-	-	2016	Jan-June	12-16	14.2	0.9	0	122	122	M	TD No overweight	18.8	2.1	8	18	PA	IPAQ	Self-report	7	B	METs-min/week	1218	168.7											3	2	1	3	0	3
717	664536692	Kalantari, Naser; Keshavarz Mohammadi, Nastaran; Izadi, Pantea; Gholamalizadeh, Maryam; Doaei, Saeid; Eini-Zinab, Hassan; Salonurmi, Tuire; Rafieifar, Shahram; Janipoor, Reza; Azizi Tabesh, Ghasem;	2018-01-08	S	Iran	Tehran	-	-	-	2016	Jan-June	12-16	13.8	1.1	0	62	62	M	TD Overweight	23.9	1.7	8	18	PA	IPAQ	Self-report	7	B	METs-min/week	1006	71.8											3	2	1	3	0	3
718	664536692	Kalantari, Naser; Keshavarz Mohammadi, Nastaran; Izadi, Pantea; Gholamalizadeh, Maryam; Doaei, Saeid; Eini-Zinab, Hassan; Salonurmi, Tuire; Rafieifar, Shahram; Janipoor, Reza; Azizi Tabesh, Ghasem;	2018-01-08	S	Iran	Tehran	-	-	-	2016	Jan-June	12-16	14.4	2.2	0	48	48	M	TD Obese	29.8	3.1	8	18	PA	IPAQ	Self-report	7	B	METs-min/week	1004	85.6											3	2	1	3	0	3
719	664537699	Karaca, Ayda; Caglar, Emine; Bilgili, Naile; Ayaz, Sultan;	2011-01-01	S	Turkey	Ankara	Majority U	public and private	-	-	-	-	15.08	0.77	0	363	363	M	TD weekdays	-	-											3	10	screen time (TV and computer/video games)	PAAQ	self-report	-	-	hours/day	3.47	2.65	2	2	2	0	3	0
721	664537699	Karaca, Ayda; Caglar, Emine; Bilgili, Naile; Ayaz, Sultan;	2011-01-01	S	Turkey	Ankara	Majority U	public and private	-	-	-	-	15.08	0.77	0	363	363	M	TD Saturday	-	-											3	10	screen time (TV and computer/video games)	PAAQ	self-report	-	-	hours/day	5.46	3.76	2	2	2	0	3	0
723	664537699	Karaca, Ayda; Caglar, Emine; Bilgili, Naile; Ayaz, Sultan;	2011-01-01	S	Turkey	Ankara	Majority U	public and private	-	-	-	-	15.08	0.77	0	363	363	M	TD Sunday	-	-											3	10	screen time (TV and computer/video games)	PAAQ	self-report	-	-	hours/day	5.38	3.8	2	2	2	0	3	0
725	664535079	Kelishadi, R; Ardalan, G; Gheiratmand, R; MM, Gouya; EM, Razaghi; Delavari, A; Majdzadeh, R; Heshmat, R; Motaghian, M; Barekati, H; MS, Mahmoud-Arabi; MM, Riazi;	2007-01-01	S	Iran	23 provinces	urban and rural	-	-	2003-2004	-	6-18	-	-	0	9556	9556	M	TD male BMI<85th percentile	-	-											6	12	Sedentary time (<3METs)	CASPIAN - GSHS	Self-report	7	B	hours/day	18	3.1	3	2	1	2	3	3
727	664535079	Kelishadi, R; Ardalan, G; Gheiratmand, R; MM, Gouya; EM, Razaghi; Delavari, A; Majdzadeh, R; Heshmat, R; Motaghian, M; Barekati, H; MS, Mahmoud-Arabi; MM, Riazi;	2007-01-01	S	Iran	23 provinces	urban and rural	-	-	2003-2004	-	6-18	-	-	0	9556	9556	M	TD male BMI<85th percentile	-	-	5	9	Moderate (3-6 METs)	CASPIAN - GSHS	Self-report	7	B	hours/day	4.4	1.5											3	2	1	2	3	3
729	664535079	Kelishadi, R; Ardalan, G; Gheiratmand, R; MM, Gouya; EM, Razaghi; Delavari, A; Majdzadeh, R; Heshmat, R; Motaghian, M; Barekati, H; MS, Mahmoud-Arabi; MM, Riazi;	2007-01-01	S	Iran	23 provinces	urban and rural	-	-	2003-2004	-	6-18	-	-	0	9556	9556	M	TD male BMI<85th percentile	-	-	5	8	Vigorous (>=6METs)	CASPIAN - GSHS	Self-report	7	B	hours/day	0.9	0.1											3	2	1	2	3	3
731	664535079	Kelishadi, R; Ardalan, G; Gheiratmand, R; MM, Gouya; EM, Razaghi; Delavari, A; Majdzadeh, R; Heshmat, R; Motaghian, M; Barekati, H; MS, Mahmoud-Arabi; MM, Riazi;	2007-01-01	S	Iran	23 provinces	urban and rural	-	-	2003-2004	-	6-18	-	-	0	9556	9556	M	TD male BMI<85th percentile	-	-	3		Energy Expenditure (kcal)	CASPIAN - GSHS	Self-report	7	B	kcal/d	2113.8	1037											3	2	1	2	3	3
733	664535079	Kelishadi, R; Ardalan, G; Gheiratmand, R; MM, Gouya; EM, Razaghi; Delavari, A; Majdzadeh, R; Heshmat, R; Motaghian, M; Barekati, H; MS, Mahmoud-Arabi; MM, Riazi;	2007-01-01	S	Iran	23 provinces	urban and rural	-	-	2003-2004	-	6-18	-	-	0	697	697	M	TD male BMI>=85th percentile	-	-											6	12	Sedentary time (<3METs)	CASPIAN - GSHS	Self-report	7	B	hours/day	18.1	2.8	3	2	1	2	3	3
735	664535079	Kelishadi, R; Ardalan, G; Gheiratmand, R; MM, Gouya; EM, Razaghi; Delavari, A; Majdzadeh, R; Heshmat, R; Motaghian, M; Barekati, H; MS, Mahmoud-Arabi; MM, Riazi;	2007-01-01	S	Iran	23 provinces	urban and rural	-	-	2003-2004	-	6-18	-	-	0	697	697	M	TD male BMI>=85th percentile	-	-	5	9	Moderate (3-6 METs)	CASPIAN - GSHS	Self-report	7	B	hours/day	4.3	1.4											3	2	1	2	3	3
737	664535079	Kelishadi, R; Ardalan, G; Gheiratmand, R; MM, Gouya; EM, Razaghi; Delavari, A; Majdzadeh, R; Heshmat, R; Motaghian, M; Barekati, H; MS, Mahmoud-Arabi; MM, Riazi;	2007-01-01	S	Iran	23 provinces	urban and rural	-	-	2003-2004	-	6-18	-	-	0	697	697	M	TD male BMI>=85th percentile	-	-	5	8	Vigorous (>=6METs)	CASPIAN - GSHS	Self-report	7	B	hours/day	0.9	0.03											3	2	1	2	3	3
739	664535079	Kelishadi, R; Ardalan, G; Gheiratmand, R; MM, Gouya; EM, Razaghi; Delavari, A; Majdzadeh, R; Heshmat, R; Motaghian, M; Barekati, H; MS, Mahmoud-Arabi; MM, Riazi;	2007-01-01	S	Iran	23 provinces	urban and rural	-	-	2003-2004	-	6-18	-	-	0	697	697	M	TD male BMI>=85th percentile	-	-	3		Energy Expenditure (kcal)	CASPIAN - GSHS	Self-report	7	B	kcal/d	3178	1154											3	2	1	2	3	3
741	664536613	Kelishadi, Roya; Heidari, Zahra; Kazemi, Iraj; Jafari-Koshki, Tohid; Mansourian, Marjan; Motlagh, Mohammad-Esmaeil; Heshmat, Ramin;	2018-01-03	S	Iran	-	U & R	-	-	-	-	6-18	12.35	3.4	0	6737	6737	M	TD	18.64	4.2											7		Sleep time	CASPIAN-IV	Self-report	7	B	hours/day	9	1.5	2	2	1	0	3	0
743	664536613	Kelishadi, Roya; Heidari, Zahra; Kazemi, Iraj; Jafari-Koshki, Tohid; Mansourian, Marjan; Motlagh, Mohammad-Esmaeil; Heshmat, Ramin;	2018-01-03	S	Iran	-	U & R	-	-	-	-	6-18	12.35	3.4	0	6737	6737	M	TD	18.64	4.2											4		Screen time	CASPIAN-IV	Self-report	7	B	hours/day	2.98	1.7	2	2	1	0	3	0
746	664537902	Kelishadi, Roya; Mirghaffari, Nourollah; Poursafa, Parinaz; Gidding, Samuel S;	2009-01-03	S	Iran	Isfahan	U	-	-	2004-2005	Nov-Nov	10-18	-	-	0	191	191	M	TD	-	-	8	18	PA	Q- non-standardised	Self-report	-	Wd	MET-hour/day	48.1	4.5											3	1	2	3	0	0
748	664537407	Kelishadi, Roya; Razaghi, Emran Mohammad; Gouya, Mohammad Mehdí; Ardalan, Gelayol; Gheiratmand, Riaz; Delavari, Alireza; Motaghian, Molouk; Ziaee, Vahid; Siadat, Zahra Dana; Majdzadeh, Reza; Heshmat, Ramin; Barekati, Hamed; Arabi, Minoo Sadat Mahmoud; Heidarzadeh, Abtin; Shariatinejad, Keivan;	2007-01-01	S	Iran	23 provinces	U & R	-	-	2003-2004	-	6-18	12.1	3.3	0	2248	2248	M	TD total	18.3	3.7	8		MET	CASPIAN	Self-report	7	B	METs-hour/day	46.3	16.3											3	2	2	2	3	0
750	664537407	Kelishadi, Roya; Razaghi, Emran Mohammad; Gouya, Mohammad Mehdí; Ardalan, Gelayol; Gheiratmand, Riaz; Delavari, Alireza; Motaghian, Molouk; Ziaee, Vahid; Siadat, Zahra Dana; Majdzadeh, Reza; Heshmat, Ramin; Barekati, Hamed; Arabi, Minoo Sadat Mahmoud; Heidarzadeh, Abtin; Shariatinejad, Keivan;	2007-01-01	S	Iran	23 provinces	U & R	-	-	2003-2004	-	6-18	8.2	1.3	0	757	757	M	TD 6-9.9 years	16.4	3	8		MET	CASPIAN	Self-report	7	B	METs-hour/day	42.1	14.1											3	2	2	2	3	0
752	664537407	Kelishadi, Roya; Razaghi, Emran Mohammad; Gouya, Mohammad Mehdí; Ardalan, Gelayol; Gheiratmand, Riaz; Delavari, Alireza; Motaghian, Molouk; Ziaee, Vahid; Siadat, Zahra Dana; Majdzadeh, Reza; Heshmat, Ramin; Barekati, Hamed; Arabi, Minoo Sadat Mahmoud; Heidarzadeh, Abtin; Shariatinejad, Keivan;	2007-01-01	S	Iran	23 provinces	U & R	-	-	2003-2004	-	6-18	12.4	1.1	0	842	842	M	TD 10-13.9 years	18.4	3.7	8		MET	CASPIAN	Self-report	7	B	METs-hour/day	48.3	16.9											3	2	2	2	3	0
754	664537407	Kelishadi, Roya; Razaghi, Emran Mohammad; Gouya, Mohammad Mehdí; Ardalan, Gelayol; Gheiratmand, Riaz; Delavari, Alireza; Motaghian, Molouk; Ziaee, Vahid; Siadat, Zahra Dana; Majdzadeh, Reza; Heshmat, Ramin; Barekati, Hamed; Arabi, Minoo Sadat Mahmoud; Heidarzadeh, Abtin; Shariatinejad, Keivan;	2007-01-01	S	Iran	23 provinces	U & R	-	-	2003-2004	-	6-18	16.1	1	0	649	649	M	TD 14-18 years	20.4	3.4	8		MET	CASPIAN	Self-report	7	B	METs-hour/day	48.6	17.6											3	2	2	2	3	0
756	664535640	Kerkadi, Abdelhamid; Sadig, Abdelmonem H; Bawadi, Hiba; Al Thani, Al Anoud Mohammed; Al Chetachi, Walaa; Akram, Hammad; Al-Hazzaa, Hazzaa M; Musaiger, Abdulrahman O;	2019-01-11	S	Qatar	-	-	Independent schools	-	2013-2014	Academic year	14-18	-	-	0	311	311	M	TD normal weight	-	-	8		METs-min/week	ATLS	Self-report	7	B	METs-min/week	4021.6	3166.5											3	2	2	2	3	3
758	664535640	Kerkadi, Abdelhamid; Sadig, Abdelmonem H; Bawadi, Hiba; Al Thani, Al Anoud Mohammed; Al Chetachi, Walaa; Akram, Hammad; Al-Hazzaa, Hazzaa M; Musaiger, Abdulrahman O;	2019-01-11	S	Qatar	-	-	Independent schools	-	2013-2014	Academic year	14-18	-	-	0	250	250	M	TD overweight/obese	-	-	8		METs-min/week	ATLS	Self-report	7	B	METs-min/week	3236.8	2674.8											3	2	2	2	3	3
760	664535640	Kerkadi, Abdelhamid; Sadig, Abdelmonem H; Bawadi, Hiba; Al Thani, Al Anoud Mohammed; Al Chetachi, Walaa; Akram, Hammad; Al-Hazzaa, Hazzaa M; Musaiger, Abdulrahman O;	2019-01-11	S	Qatar	-	-	Independent schools	-	2013-2014	Academic year	14-18	-	-	0	311	311	M	TD normal weight	-	-	8	22	METs-min/week from vigorous activity	ATLS	Self-report	7	B	METs-min/week	2847.7	2611.6											3	2	2	2	3	3
762	664535640	Kerkadi, Abdelhamid; Sadig, Abdelmonem H; Bawadi, Hiba; Al Thani, Al Anoud Mohammed; Al Chetachi, Walaa; Akram, Hammad; Al-Hazzaa, Hazzaa M; Musaiger, Abdulrahman O;	2019-01-11	S	Qatar	-	-	Independent schools	-	2013-2014	Academic year	14-18	-	-	0	250	250	M	TD overweight/obese	-	-	8	22	METs-min/week from vigorous activity	ATLS	Self-report	7	B	METs-min/week	2107.4	2148.3											3	2	2	2	3	3
764	664535640	Kerkadi, Abdelhamid; Sadig, Abdelmonem H; Bawadi, Hiba; Al Thani, Al Anoud Mohammed; Al Chetachi, Walaa; Akram, Hammad; Al-Hazzaa, Hazzaa M; Musaiger, Abdulrahman O;	2019-01-11	S	Qatar	-	-	Independent schools	-	2013-2014	Academic year	14-18	-	-	0	311	311	M	TD normal weight	-	-	8	21	METs-min/week from moderate activity	ATLS	Self-report	7	B	METs-min/week	1115.6	1034											3	2	2	2	3	3
766	664535640	Kerkadi, Abdelhamid; Sadig, Abdelmonem H; Bawadi, Hiba; Al Thani, Al Anoud Mohammed; Al Chetachi, Walaa; Akram, Hammad; Al-Hazzaa, Hazzaa M; Musaiger, Abdulrahman O;	2019-01-11	S	Qatar	-	-	Independent schools	-	2013-2014	Academic year	14-18	-	-	0	250	250	M	TD overweight/obese	-	-	8	21	METs-min/week from moderate activity	ATLS	Self-report	7	B	METs-min/week	1091	1141.8											3	2	2	2	3	3
768	664535640	Kerkadi, Abdelhamid; Sadig, Abdelmonem H; Bawadi, Hiba; Al Thani, Al Anoud Mohammed; Al Chetachi, Walaa; Akram, Hammad; Al-Hazzaa, Hazzaa M; Musaiger, Abdulrahman O;	2019-01-11	S	Qatar	-	-	Independent schools	-	2013-2014	Academic year	14-18	-	-	0	311	311	M	TD normal weight	-	-											4		Total screen time (TV and computer)	ATLS	Self-report	7	B	h/day	4.82	3.13	3	2	2	2	3	3
770	664535640	Kerkadi, Abdelhamid; Sadig, Abdelmonem H; Bawadi, Hiba; Al Thani, Al Anoud Mohammed; Al Chetachi, Walaa; Akram, Hammad; Al-Hazzaa, Hazzaa M; Musaiger, Abdulrahman O;	2019-01-11	S	Qatar	-	-	Independent schools	-	2013-2014	Academic year	14-18	-	-	0	250	250	M	TD overweight/obese	-	-											4		Total screen time (TV and computer)	ATLS	Self-report	7	B	h/day	4.98	3.3	3	2	2	2	3	3
772	664535640	Kerkadi, Abdelhamid; Sadig, Abdelmonem H; Bawadi, Hiba; Al Thani, Al Anoud Mohammed; Al Chetachi, Walaa; Akram, Hammad; Al-Hazzaa, Hazzaa M; Musaiger, Abdulrahman O;	2019-01-11	S	Qatar	-	-	Independent schools	-	2013-2014	Academic year	14-18	-	-	0	311	311	M	TD normal weight	-	-											7		Average sleep time per day	ATLS	Self-report	7	B	h/day	6.94	1.76	3	2	2	2	3	3
774	664535640	Kerkadi, Abdelhamid; Sadig, Abdelmonem H; Bawadi, Hiba; Al Thani, Al Anoud Mohammed; Al Chetachi, Walaa; Akram, Hammad; Al-Hazzaa, Hazzaa M; Musaiger, Abdulrahman O;	2019-01-11	S	Qatar	-	-	Independent schools	-	2013-2014	Academic year	14-18	-	-	0	250	250	M	TD overweight/obese	-	-											7		Average sleep time per day	ATLS	Self-report	7	B	h/day	6.76	1.86	3	2	2	2	3	3
776	664539702	Khader, Y; Irshaidat, O; Khasawneh, M; Amarin, Z; Alomari, M; Batieha, A;	2009-01-01	S	Jordan	Irbid	U & R	Public and private	-	2006	March-May	6-12	9.9	-	0	1052	1052	M	TD	18.4	11											1	1	TV time	Q- non-defined	Self/parent	-	-	hours/day	2.7	1.3	2	0	2	3	3	3
780	664534912	Khoo, Selina; Al-Shamli, Ali Khalifa;	2012-01-01	S	Oman	AlDhahirah	Urban and rural	-	-	-	-	-	16.41	0.49	0	188	188	M	TD urban	-	-	5	14	Sports time	GSBHS and LASAPAQ	Self-report	-	-	hours/week	8.46	9.1											2	2	2	0	3	0
781	664534912	Khoo, Selina; Al-Shamli, Ali Khalifa;	2012-01-01	S	Oman	AlDhahirah	Urban and rural	-	-	-	-	-	16.41	0.49	0	142	142	M	TD rural	-	-	5	14	Sports time	GSBHS and LASAPAQ	Self-report	-	-	hours/week	14.87	8.11											2	2	2	0	3	0
782	664534912	Khoo, Selina; Al-Shamli, Ali Khalifa;	2012-01-01	S	Oman	AlDhahirah	Urban and rural	-	-	-	-	-	16.41	0.49	0	188	188	M	TD urban	-	-											6	12	sedentary time	GSBHS and LASAPAQ	Self-report	-	-	hours/week	20.46	6.67	2	2	2	0	3	0
783	664534912	Khoo, Selina; Al-Shamli, Ali Khalifa;	2012-01-01	S	Oman	AlDhahirah	Urban and rural	-	-	-	-	-	16.41	0.49	0	142	142	M	TD rural	-	-											6	12	sedentary time	GSBHS and LASAPAQ	Self-report	-	-	hours/week	17.8	6.72	2	2	2	0	3	0
784	664537127	Kilani, Hashem; Al-Hazzaa, Hazzaa; Waly, Mostafa I; Musaiger, Abdulrahman;	2013-01-11	S	Oman	Muscat	-	-	-	2010	Oct-Nov	15-18	17.1	1.2	0	360	360	M	TD	20.9	4.2											4		screen time	ATLS	Self-report	-	B	hours/day	2.86	2.3	2	3	2	3	3	0
786	664535072	Kin-Isler, A; FH, Asci; Altintas, A; Guven-Karahan, B;	2009-01-01	S	Turkey	Ankara	-	-	-	-	-	11-14	12.69	1.05	0	666	666	M	TD	-	-	8		Total MET	Weekly Activity Checklist	Self-report	-	B	METs/week	134.64	81.4											3	1	1	0	3	0
788	664540170	Koçak, S; MB, Harris; AK, Isler; Çiçek, S; Kocak, S; Harris, M B; Isler, A K; Cicek, S;	2002-01-05	S	Turkey	Ankara	-	-	-	-	-	11-14	-	-	0	359	359	M	TD	-	-	8		boys METs	Q- non-standardised	Self-report	-	-	METs	66	53											3	1	1	0	3	0
790	664537698	Kocaoglu, Bike; Moschonis, George; Dimitriou, Maria; Kolotourou, Maria; Keskin, Yasar; Sur, Haydar; Hayran, Osman; Manios, Yannis;	2005-01-02	S	Turkey	Istanbul, Ankara, Izmir	Urban	Private and public	-	2001-2002	March-May,Jan-May	12-13	-	-	0	174	174	M	TD Lower father's educational level	-	-	5	7	MVPA	Q- non-standardised	Self-report	3	2Wd+1Wend	h/week	7.3	6.4											3	1	2	3	3	2
791	664537698	Kocaoglu, Bike; Moschonis, George; Dimitriou, Maria; Kolotourou, Maria; Keskin, Yasar; Sur, Haydar; Hayran, Osman; Manios, Yannis;	2005-01-02	S	Turkey	Istanbul, Ankara, Izmir	Urban	Private and public	-	2001-2002	March-May,Jan-May	12-13	-	-	0	267	267	M	TD Medium father's educational level	-	-	5	7	MVPA	Q- non-standardised	Self-report	3	2Wd+1Wend	h/week	7.9	6.1											3	1	2	3	3	2
792	664537698	Kocaoglu, Bike; Moschonis, George; Dimitriou, Maria; Kolotourou, Maria; Keskin, Yasar; Sur, Haydar; Hayran, Osman; Manios, Yannis;	2005-01-02	S	Turkey	Istanbul, Ankara, Izmir	Urban	Private and public	-	2001-2002	March-May,Jan-May	12-13	-	-	0	94	94	M	TD Higher father's educational level	-	-	5	7	MVPA	Q- non-standardised	Self-report	3	2Wd+1Wend	h/week	7.6	6.4											3	1	2	3	3	2
796	664537698	Kocaoglu, Bike; Moschonis, George; Dimitriou, Maria; Kolotourou, Maria; Keskin, Yasar; Sur, Haydar; Hayran, Osman; Manios, Yannis;	2005-01-02	S	Turkey	Istanbul, Ankara, Izmir	Urban	Private and public	-	2001-2002	March-May,Jan-May	12-13	-	-	0	273	273	M	TD Lower mother's educational level	-	-	5	7	MVPA	Q- non-standardised	Self-report	3	2Wd+1Wend	h/week	7.2	6.4											3	1	2	3	3	2
797	664537698	Kocaoglu, Bike; Moschonis, George; Dimitriou, Maria; Kolotourou, Maria; Keskin, Yasar; Sur, Haydar; Hayran, Osman; Manios, Yannis;	2005-01-02	S	Turkey	Istanbul, Ankara, Izmir	Urban	Private and public	-	2001-2002	March-May,Jan-May	12-13	-	-	0	214	214	M	TD Medium mother's educational level	-	-	5	7	MVPA	Q- non-standardised	Self-report	3	2Wd+1Wend	h/week	8.2	6.1											3	1	2	3	3	2
798	664537698	Kocaoglu, Bike; Moschonis, George; Dimitriou, Maria; Kolotourou, Maria; Keskin, Yasar; Sur, Haydar; Hayran, Osman; Manios, Yannis;	2005-01-02	S	Turkey	Istanbul, Ankara, Izmir	Urban	Private and public	-	2001-2002	March-May,Jan-May	12-13	-	-	0	45	45	M	TD Higher mother's educational level	-	-	5	7	MVPA	Q- non-standardised	Self-report	3	2Wd+1Wend	h/week	6.7	5.8											3	1	2	3	3	2
814	664537651	Lazarou, Chrystalleni; Panagiotakos, Demosthenes B; Kouta, Christiana; Matalas, Antonia-Leda;	2009-01-05	S	Cyprus	-	urban and rural	-	low, mid, high	2004-2005	School year	9-13	10.68	0.96	0	533	533	M	TD	-	-											1		TV time-video the day before	Q- CYKIDS study	Self-report	1	U	hours/day	2.42	2.06	2	2	2	2	2	2
816	664537651	Lazarou, Chrystalleni; Panagiotakos, Demosthenes B; Kouta, Christiana; Matalas, Antonia-Leda;	2009-01-05	S	Cyprus	-	urban and rural	-	low, mid, high	2004-2005	School year	9-13	10.68	0.96	0	533	533	M	TD	-	-											1		TV-video at weekends	Q- CYKIDS study	Self-report	1	Wend	hours/day	4.25	2.63	2	2	2	2	2	2
827	664540274	Loucaides, Constantinos A; Jago, Russell; Theophanous, Maria; CA, Loucaides; Jago, Russell; Theophanous, Maria	2011-01-08	S	Cyprus	-	U & R	-	-	2008-2009	-	-	14.7	2.2	0	937	937	M	TD	-	-											1	1	Watching TV	Q- Youth Risk Behaviour Survey	Self-report	-	-	hours/day	2.6	1.4	2	2	1	2	3	0
829	664540274	Loucaides, Constantinos A; Jago, Russell; Theophanous, Maria; CA, Loucaides; Jago, Russell; Theophanous, Maria;	2011-01-08	S	Cyprus	-	U & R	-	-	2008-2009	-	-	14.7	2.2	0	937	937	M	TD	-	-											1	2	Watching video/DVD	Q- Youth Risk Behaviour Survey	Self-report	-	-	hours/day	1.7	1.4	2	2	1	2	3	0
831	664540274	Loucaides, Constantinos A; Jago, Russell; Theophanous, Maria; CA, Loucaides; Jago, Russell; Theophanous, Maria;	2011-01-08	S	Cyprus	-	U & R	-	-	2008-2009	-	-	14.7	2.2	0	937	937	M	TD	-	-											5		Playing video games	Q- Youth Risk Behaviour Survey	Self-report	-	-	hours/day	2.1	1.7	2	2	1	2	3	0
833	664540274	Loucaides, Constantinos A; Jago, Russell; Theophanous, Maria; CA, Loucaides; Jago, Russell; Theophanous, Maria;	2011-01-08	S	Cyprus	-	U & R	-	-	2008-2009	-	-	14.7	2.2	0	937	937	M	TD	-	-											4		Screen based sedentary activities	Q- Youth Risk Behaviour Survey	Self-report	-	-	hours/day	8.5	4.8	2	2	1	2	3	0
835	664540274	Loucaides, Constantinos A; Jago, Russell; Theophanous, Maria; CA, Loucaides; Jago, Russell; Theophanous, Maria;	2011-01-08	S	Cyprus	-	U & R	-	-	2008-2009	-	-	14.7	2.2	0	937	937	M	TD	-	-											4		Non-screen based sedentary activities	Q- Youth Risk Behaviour Survey	Self-report	-	-	hours/day	5.2	3.8	2	2	1	2	3	0
845	664538100	Loucaides	2018-01-03	O	Cyprus	Limassol	-	-	-	-	Jan and then May		-	-	0	29	29	M	TD - Winter	-	-	1		Weekday (Whole day)	Pedometer DW-200 Yamax		4	Wd	Steps/d	16012	4340											3	3	2	2	2	2
846	664538100	Loucaides	2018-01-03	O	Cyprus	Limassol	-	-	-	-	Jan and then May		-	-	0	29	29	M	TD - WInter	-	-	1		Weekend steps	Pedometer DW-200 Yamax		2	Wend	Steps/d	15331	5883											3	3	2	2	2	2
847	664538100	Loucaides	2018-01-03	O	Cyprus	Limassol	-	-	-	-	Jan and then May		-	-	0	29	29	M	TD - Spring	-	-	1		Weekday (Whole day)	Pedometer DW-200 Yamax		4	Wd	Steps/d	14058	4858											3	3	2	2	2	2
848	664538100	Loucaides	2018-01-03	O	Cyprus	Limassol	-	-	-	-	Jan and then May		-	-	0	29	29	M	TD - Spring	-	-	1		Weekend steps	Pedometer DW-200 Yamax		2	Wend	Steps/d	17396	6369											3	3	2	2	2	2
854	664537900	Loucaides, Jago	2006-01-07	O	Cyprus	Lemesos	-	-	-	2003	May	10-12 (5-6th grade)	-	-	0	54	54	M	TD	19.43	3.39	1		Steps	Pedometer DW-200 Yamax		5	Wd	Steps/d	15284	3616											3	3	1	3	2	2
856	664540144	Loucaides, Jago	2008-01-07	O	Cyprus	Lemesos	U	-	-	2007	Jan-Feb	10-12	-	-	0	124	124	M	TD	-	-	1		Steps	Pedometer DW-200 Yamax		4	Wd	Steps/d	15221	4468											3	3	1	3	2	2
857	664534802	MA, Al-Ghamdi; SA, Lanham-New; JA, Kahn; Al-Ghamdi, Maryam A; Lanham-New, Susan A; Kahn, Jalal A;	2012-01-01	S	Saudi Arabia	Jeddah	-	-	-	-	May	6-18	8.2	0.7	0	42	42	M	TD 7-9 years	20.2	6.6	5		PA time	Q- non-standardised	Self/parental	-	-	hours/week	2.9	2.2											1	1	1	1	0	0
859	664534802	MA, Al-Ghamdi; SA, Lanham-New; JA, Kahn; Al-Ghamdi, Maryam A; Lanham-New, Susan A; Kahn, Jalal A;	2012-01-01	S	Saudi Arabia	Jeddah	-	-	-	-	May	6-18	11	0.9	0	59	59	M	TD 10-12 years	20.9	6.2	5		PA time	Q- non-standardised	Self/parental	-	-	hours/week	5.2	2.4											1	1	1	1	0	0
861	664534802	MA, Al-Ghamdi; SA, Lanham-New; JA, Kahn; Al-Ghamdi, Maryam A; Lanham-New, Susan A; Kahn, Jalal A;	2012-01-01	S	Saudi Arabia	Jeddah	-	-	-	-	May	6-18	13.4	0.5	0	30	30	M	TD 13-14 years	21.4	4.3	5		PA time	Q- non-standardised	Self/parental	-	-	hours/week	5	2.5											1	1	1	1	0	0
863	664534802	MA, Al-Ghamdi; SA, Lanham-New; JA, Kahn; Al-Ghamdi, Maryam A; Lanham-New, Susan A; Kahn, Jalal A;	2012-01-01	S	Saudi Arabia	Jeddah	-	-	-	-	May	6-18	15.1	0.3	0	19	19	M	TD 15-18 years	21.1	4.1	5		PA time	Q- non-standardised	Self/parental	-	-	hours/week	4.5	1.5											1	1	1	1	0	0
865	664534254	Mahdavi, Sadegh Baradaran; Mansourian, Marjan; Shams, Elaheh; Qorbani, Mostafa; Heshmat, Ramin; Motlagh, Mohammad Esmaeil; Ziaodini, Hasan; Dashti, Razieh; Taheri, Majzoubeh; Kelishadi, Roya; Baradaran Mahdavi, Sadegh;	2020-01-02	S	Iran	30 provinces	U & R	-	-	2014-2015	-	7-18	12.36	3.13	0	7228	7228	M	TD	18.34	4.24	5		PA time	CASPIAN V	Self-report	7	B	hours/week	19.43	7.82											2	2	1	2	3	3
867	664534254	Mahdavi, Sadegh Baradaran; Mansourian, Marjan; Shams, Elaheh; Qorbani, Mostafa; Heshmat, Ramin; Motlagh, Mohammad Esmaeil; Ziaodini, Hasan; Dashti, Razieh; Taheri, Majzoubeh; Kelishadi, Roya; Baradaran Mahdavi, Sadegh;	2020-01-02	S	Iran	30 provinces	U & R	-	-	2014-2015	-	7-18	12.36	3.13	0	7228	7228	M	TD	18.34	4.24											7		Sleep duration	CASPIAN V	Self-report	7	B	hours/week	8.97	1.17	2	2	1	2	3	3
869	664539762	Mahdavi, S B; Bolourinejad, P; Heshmat, R; Motlagh, M E; Ziaodini, H; Taheri, M; Ahadi, Z; Qorbani, M; Kelishadi, R;	2019-01-01	S	Iran	30 provinces	urban and rural	-	-	2014-2015	-	7-18	12.39	3.14	0	7228	7228	M	TD	-	-											4		Screen time	CASPIAN V	Self-report	7	B	hours/day	1.28	0.69	2	2	1	2	3	3
871	664539762	Mahdavi, S B; Bolourinejad, P; Heshmat, R; Motlagh, M E; Ziaodini, H; Taheri, M; Ahadi, Z; Qorbani, M; Kelishadi, R;	2019-01-01	S	Iran	30 provinces	urban and rural	-	-	2014-2015	-	7-18	12.39	3.14	0	7228	7228	M	TD	-	-											1	1	TV watching	CASPIAN V	Self-report	7	B	hours/day	1.97	1.01	2	2	1	2	3	3
875	664537880	Manios, Yannis; Dimitriou, Maria; Moschonis, George; Kocaoglu, Bike; Sur, Haydar; Keskin, Yasar; Hayran, Osman;	2004-01-06	S	Turkey	Istanbul	-	-	low, mid, high	2001-2002	November-May	12-13	-	-	0	144	144	M	TD Middle/High SES	18.4	3.2	5	7	MVPA time	Interview	Self-report	3	3Wd,1Wend	hours/week	8.2	6.1											1	1	1	3	3	2
876	664537880	Manios, Yannis; Dimitriou, Maria; Moschonis, George; Kocaoglu, Bike; Sur, Haydar; Keskin, Yasar; Hayran, Osman;	2004-01-06	S	Turkey	Istanbul	-	-	low, mid, high	2001-2002	November-May	12-13	-	-	0	113	113	M	TD Low SES	17.1	2.6	5	7	MVPA time	Interview	Self-report	3	3Wd,1Wend	hours/week	3.8	4.2											1	1	1	3	3	2
879	664537880	Manios, Yannis; Dimitriou, Maria; Moschonis, George; Kocaoglu, Bike; Sur, Haydar; Keskin, Yasar; Hayran, Osman;	2004-01-06	S	Turkey	Istanbul	-	-	low, mid, high	2001-2002	November-May	12-13	-	-	0	144	144	M	TD Middle/High SES	18.4	3.2											6	12	Sedentary activities	Interview	Self-report	3	3Wd,1Wend	hours/week	156.4	6.5	1	1	1	3	3	2
880	664537880	Manios, Yannis; Dimitriou, Maria; Moschonis, George; Kocaoglu, Bike; Sur, Haydar; Keskin, Yasar; Hayran, Osman;	2004-01-06	S	Turkey	Istanbul	-	-	low, mid, high	2001-2002	November-May	12-13	-	-	0	113	113	M	TD Low SES	17.1	2.6											6	12	Sedentary activities	Interview	Self-report	3	3Wd,1Wend	hours/week	163.6	4.4	1	1	1	3	3	2
883	664535170	Manios, Y; Kolotourou, M; Moschonis, G; Sur, H; Keskin, Y; Kocaoglu, B; Hayran, O;	2005-01-04	S	Turkey	Istanbul	-	-	-	2001	March-May	12-13	-	-	0	179	179	M	TD normal weight	17.8	3	5	7	MVPA time	Diary	self report	3	2Wd,1Wend	hours/week	6.4	6.1											2	1	1	3	3	2
885	664535170	Manios, Y; Kolotourou, M; Moschonis, G; Sur, H; Keskin, Y; Kocaoglu, B; Hayran, O;	2005-01-04	S	Turkey	Istanbul	-	-	-	2001	March-May	12-13	-	-	0	29	29	M	TD overweight	17.8	3	5	7	MVPA time	Diary	self report	3	2Wd,1Wend	hours/week	6	5.3											2	1	1	3	3	2
887	664535170	Manios, Y; Kolotourou, M; Moschonis, G; Sur, H; Keskin, Y; Kocaoglu, B; Hayran, O;	2005-01-04	S	Turkey	Istanbul	-	-	-	2001	March-May	12-13	-	-	0	179	179	M	TD normal weight	17.8	3											6	12	Sedentary activities	Interview	Self-report	3	3Wd,1Wend	hours/week	159.3	7	2	1	1	3	3	2
889	664535170	Manios, Y; Kolotourou, M; Moschonis, G; Sur, H; Keskin, Y; Kocaoglu, B; Hayran, O;	2005-01-04	S	Turkey	Istanbul	-	-	-	2001	March-May	12-13	-	-	0	29	29	M	TD overweight	17.8	3											6	12	Sedentary activities	Interview	Self-report	3	3Wd,1Wend	hours/week	160.4	5.8	2	1	1	3	3	2
939	664534164	Mohammadifard, Noushin; Mahdavi, Atena; Khosravi, Alireza; Esmaillzadeh, Ahmad; Feizi, Awat; Sarrafzadegan, Nizal;	2021-01-03	S	Iran	Isfahan	-	-	-	2014-2015	-	6-18	12.4	3.4	386	0	386	M	TD	20.6	5.8	8		MET	IPAQ	Self-report	7	B	METs-min/week	524.8	203.6											3	2	1	2	3	3
943	664539049	Moludi, J; Ebrahimi, B; Maleki, V; Saiedi, S; Tandoroost, A; Jafari-Vayghan, H; Alizadeh, S; Djafarian, K;	2019-01-01	O	Iran	Tehran	U	-	-	2014	Dec-March	6-13	9.83	1.97	0	29	29	M	TD	19.49	3.21											6	12	Sedentary PA time	Accelerometer (ActiGraph GTX3)	Objective	7	B	mins/d	286.61	104.43	1	3	3	3	2	3
944	664539049	Moludi, J; Ebrahimi, B; Maleki, V; Saiedi, S; Tandoroost, A; Jafari-Vayghan, H; Alizadeh, S; Djafarian, K;	2019-01-01	O	Iran	Tehran	U	-	-	2014	Dec-March	6-13	9.83	1.97	0	29	29	M	TD	19.49	3.21	5	9	Moderate PA time	Accelerometer (ActiGraph GTX3)	Objective	7	B	mins/d	217.98	111.78											1	3	3	3	2	3
945	664539049	Moludi, J; Ebrahimi, B; Maleki, V; Saiedi, S; Tandoroost, A; Jafari-Vayghan, H; Alizadeh, S; Djafarian, K;	2019-01-01	O	Iran	Tehran	U	-	-	2014	Dec-March	6-13	9.83	1.97	0	29	29	M	TD	19.49	3.21	5	8	Heavy PA time	Accelerometer (ActiGraph GTX3)	Objective	7	B	mins/d	17.94	21.01											1	3	3	3	2	3
946	664534207	Moradi, Ghobad; Mostafavi, Farideh; Piroozi, Bakhtiar; Zareie, Bushra; Mahboobi, Marzieh; Rasouli, Mohammad Aziz;	2020-01-10	S	Iran	-	-	-	-	-	-	10-12	-	-	0	836	836	M	TD	-	-	8	18	PA	MAQ	Self-report	-	-	METs-hours/week	49.61	88.28											3	2	0	0	3	0
950	664534903	Motamed-Gorji, Nazgol; Qorbani, Mostafa; Nikkho, Fatemeh; Asadi, Mojgan; Motlagh, Mohammad Esmaeil; Safari, Omid; Arefirad, Tahereh; Asayesh, Hamid; Mohammadi, Rasool; Mansourian, Morteza; Kelishadi, Roya;	2019-01-01	S	Iran	30 provinces	urban and rural	-	-	2011-2012	-	6-18	12.4	3.3	0	Male	Male	M	TD	18.7	4.4											2	4	Personal computer time	CASPIAN IV (GSHS/PAQ-A)	Self-report	7	B	hours/day	0.76	1.1	2	2	1	2	3	3
952	664534903	Motamed-Gorji, Nazgol; Qorbani, Mostafa; Nikkho, Fatemeh; Asadi, Mojgan; Motlagh, Mohammad Esmaeil; Safari, Omid; Arefirad, Tahereh; Asayesh, Hamid; Mohammadi, Rasool; Mansourian, Morteza; Kelishadi, Roya;	2019-01-01	S	Iran	30 provinces	urban and rural	-	-	2011-2012	-	6-18	12.4	3.3	0	Male	Male	M	TD	18.7	4.4											1	1	TV time	CASPIAN IV (GSHS/PAQ-A)	Self-report	7	B	hours/day	2.5	1.4	2	2	1	2	3	3
954	664534903	Motamed-Gorji, Nazgol; Qorbani, Mostafa; Nikkho, Fatemeh; Asadi, Mojgan; Motlagh, Mohammad Esmaeil; Safari, Omid; Arefirad, Tahereh; Asayesh, Hamid; Mohammadi, Rasool; Mansourian, Morteza; Kelishadi, Roya;	2019-01-01	S	Iran	30 provinces	urban and rural	-	-	2011-2012	-	6-18	12.4	3.3	0	Male	Male	M	TD	18.7	4.4											4		Screen time	CASPIAN IV (GSHS/PAQ-A)	Self-report	7	B	hours/day	1.8	1.1	2	2	1	2	3	3
961	664534612	Musaiger, Abdulrahman O; Al-Mufty, Berivan A; Al-Hazzaa, Hazzaa M;	2014-01-03	S	Iraq	Mosul	-	Public and private	-	2009-2010	Sept-Nov	15-18	16.73	1.5	0	350	350	M	TD	22	3.8	5		Total PA	ATLS	Self-report	7	B	min/week	746.2	470.9											1	2	1	3	3	0
963	664534612	Musaiger, Abdulrahman O; Al-Mufty, Berivan A; Al-Hazzaa, Hazzaa M;	2014-01-03	S	Iraq	Mosul	-	Public and private	-	2009-2010	Sept-Nov	15-18	16.73	1.5	0	350	350	M	TD	22	3.8	5	8	VPA	ATLS	Self-report	7	B	min/week	373	331.1											2	2	1	3	3	0
965	664534612	Musaiger, Abdulrahman O; Al-Mufty, Berivan A; Al-Hazzaa, Hazzaa M;	2014-01-03	S	Iraq	Mosul	-	Public and private	-	2009-2010	Sept-Nov	15-18	16.73	1.5	0	350	350	M	TD	22	3.8	5	9	MPA	ATLS	Self-report	7	B	min/week	369.4	262.5											2	2	1	3	3	0
967	664534612	Musaiger, Abdulrahman O; Al-Mufty, Berivan A; Al-Hazzaa, Hazzaa M;	2014-01-03	S	Iraq	Mosul	-	Public and private	-	2009-2010	Sept-Nov	15-18	16.73	1.5	0	350	350	M	TD	22	3.8											7		Sleep duration	ATLS	Self-report	7	B	hours/day	7.04	1.6	2	2	1	3	3	0
969	664534612	Musaiger, Abdulrahman O; Al-Mufty, Berivan A; Al-Hazzaa, Hazzaa M;	2014-01-03	S	Iraq	Mosul	-	Public and private	-	2009-2010	Sept-Nov	15-18	16.73	1.5	0	350	350	M	TD	22	3.8											1	1	TV time	ATLS	Self-report	7	B	hours/day	2.65	1.8	2	2	1	3	3	0
971	664534612	Musaiger, Abdulrahman O; Al-Mufty, Berivan A; Al-Hazzaa, Hazzaa M;	2014-01-03	S	Iraq	Mosul	-	Public and private	-	2009-2010	Sept-Nov	15-18	16.73	1.5	0	350	350	M	TD	22	3.8											3		Computer games and internet use	ATLS	Self-report	7	B	hours/day	1.86	1.8	2	2	1	3	3	0
975	664534221	Naseri, Parisa; Amiri, Parisa; Momenyan, Somayeh; Zayeri, Farid; Karimi, Mehrdad; Azizi, Fereidoun;	2020-01-05	S	Iran	Tehran	-	-	-	2002-2005	-	12-18	14.87	1.87	0	623	623	M	TD	21.53	4.47	8	18	PA	MAQ	Self-report	-	-	MET-mins/week	1821.2	2113.82											1	2	1	2	3	0
1016	664539029	Qahwaji, D M;	2012-01-01	S	Saudi Arabia	Jeddah	-	-	-	2010	Fall	16-17	16.84	1	0	106	106	M	TD south	25.86	7.03	5		Total PA	Q- non-standardised	-	-	-	min/week	179.97	116.47											2	1	1	3	3	0
1017	664539029	Qahwaji, D M;	2012-01-01	S	Saudi Arabia	Jeddah	-	-	-	2010	Fall	16-17	16.85	0.92	0	105	105	M	TD east	24.76	7.47	5		Total PA	Q- non-standardised	-	-	-	min/week	196.61	147.27											2	1	1	3	3	0
1018	664539029	Qahwaji, D M;	2012-01-01	S	Saudi Arabia	Jeddah	-	-	-	2010	Fall	16-17	16.9	0.99	0	161	161	M	TD west	24.82	6.42	5		Total PA	Q- non-standardised	-	-	-	min/week	144.52	108.7											2	1	1	3	3	0
1019	664539029	Qahwaji, D M;	2012-01-01	S	Saudi Arabia	Jeddah	-	-	-	2010	Fall	16-17	16.91	1.05	0	158	158	M	TD north	25.05	6.53	5		Total PA	Q- non-standardised	-	-	-	min/week	190.47	121.6											2	1	1	3	3	0
1020	664539029	Qahwaji, D M;	2012-01-01	S	Saudi Arabia	Jeddah	-	-	-	2010	Fall	16-17	16.84	1	0	106	106	M	TD south	25.86	7.03	5	9	MPA	Q- non-standardised	-	-	-	min/week	71.72	63.75											2	1	1	3	3	0
1021	664539029	Qahwaji, D M;	2012-01-01	S	Saudi Arabia	Jeddah	-	-	-	2010	Fall	16-17	16.85	0.92	0	105	105	M	TD east	24.76	7.47	5	9	MPA	Q- non-standardised	-	-	-	min/week	86.09	70.73											2	1	1	3	3	0
1022	664539029	Qahwaji, D M;	2012-01-01	S	Saudi Arabia	Jeddah	-	-	-	2010	Fall	16-17	16.9	0.99	0	161	161	M	TD west	24.82	6.42	5	9	MPA	Q- non-standardised	-	-	-	min/week	55.8	66.32											2	1	1	3	3	0
1023	664539029	Qahwaji, D M;	2012-01-01	S	Saudi Arabia	Jeddah	-	-	-	2010	Fall	16-17	16.91	1.05	0	158	158	M	TD north	25.05	6.53	5	9	MPA	Q- non-standardised	-	-	-	min/week	75.75	62.51											2	1	1	3	3	0
1024	664539029	Qahwaji, D M;	2012-01-01	S	Saudi Arabia	Jeddah	-	-	-	2010	Fall	16-17	16.84	1	0	106	106	M	TD south	25.86	7.03	5	8	VPA	Q- non-standardised	-	-	-	min/week	108.25	79.04											2	1	1	3	3	0
1025	664539029	Qahwaji, D M;	2012-01-01	S	Saudi Arabia	Jeddah	-	-	-	2010	Fall	16-17	16.85	0.92	0	105	105	M	TD east	24.76	7.47	5	8	VPA	Q- non-standardised	-	-	-	min/week	110.52	103.67											2	1	1	3	3	0
1026	664539029	Qahwaji, D M;	2012-01-01	S	Saudi Arabia	Jeddah	-	-	-	2010	Fall	16-17	16.9	0.99	0	161	161	M	TD west	24.82	6.42	5	8	VPA	Q- non-standardised	-	-	-	min/week	88.73	67.46											2	1	1	3	3	0
1027	664539029	Qahwaji, D M;	2012-01-01	S	Saudi Arabia	Jeddah	-	-	-	2010	Fall	16-17	16.91	1.05	0	158	158	M	TD north	25.05	6.53	5	8	VPA	Q- non-standardised	-	-	-	min/week	114.72	79.29											2	1	1	3	3	0
1077	664537759	Salamoun, M M; Kizirian, A S; Tannous, R I; Nabulsi, M M; Choucair, M K; Deeb, M E; El-Hajj Fuleihan, G A;	2005-01-04	S	Lebanon	Beirut	-	Private	High			10-16	-	-	0	74	74	M	TD Private School	-	-	5	14	Exercise time	Q Non standard	-	-	-	min/week	297	286											1	2	1	3	3	0
1080	664537759	Salamoun, M M; Kizirian, A S; Tannous, R I; Nabulsi, M M; Choucair, M K; Deeb, M E; El-Hajj Fuleihan, G A;	2005-01-02	S	Lebanon	Beirut	-	Public	Low			10-16	-	-	0	74	74	M	TD Public School	-	-	5	14	Exercise time	Q Non standard	-	-	-	min/week	318	270											1	2	1	3	3	0
1081	664534616	Sanaeinasab, Hormoz; Saffari, Mohsen; Nazeri, Mojtaba; Karimi Zarchi, Aliakbar; Cardinal, Bradley J;	2013-01-09	S	Iran	Khoramabad	-	public schools	-	-	-	12-14	-	-	0	41	41	M	TD Precontemplation - stage of change	-	-	5		PA	Questionnaire CAAL	Self-report	-	-	min/week	158.41	25.99											3	2	1	0	3	0
1083	664534616	Sanaeinasab, Hormoz; Saffari, Mohsen; Nazeri, Mojtaba; Karimi Zarchi, Aliakbar; Cardinal, Bradley J;	2013-01-09	S	Iran	Khoramabad	-	public schools	-	-	-	12-14	-	-	0	212	212	M	TD Contemplation - stage of change	-	-	5		PA	Questionnaire CAAL	Self-report	-	-	min/week	210.3	44.39											3	2	1	0	3	0
1085	664534616	Sanaeinasab, Hormoz; Saffari, Mohsen; Nazeri, Mojtaba; Karimi Zarchi, Aliakbar; Cardinal, Bradley J;	2013-01-09	S	Iran	Khoramabad	-	public schools	-	-	-	12-14	-	-	0	430	430	M	TD Preparation - stage of change	-	-	5		PA	Questionnaire CAAL	Self-report	-	-	min/week	261.38	53.22											3	2	1	0	3	0
1087	664534616	Sanaeinasab, Hormoz; Saffari, Mohsen; Nazeri, Mojtaba; Karimi Zarchi, Aliakbar; Cardinal, Bradley J;	2013-01-09	S	Iran	Khoramabad	-	public schools	-	-	-	12-14	-	-	0	206	206	M	TD Action - stage of change	-	-	5		PA	Questionnaire CAAL	Self-report	-	-	min/week	488.37	115.98											3	2	1	0	3	0
1089	664534616	Sanaeinasab, Hormoz; Saffari, Mohsen; Nazeri, Mojtaba; Karimi Zarchi, Aliakbar; Cardinal, Bradley J;	2013-01-09	S	Iran	Khoramabad	-	public schools	-	-	-	12-14	-	-	0	52	52	M	TD Maintenance - stage of change	-	-	5		PA	Questionnaire CAAL	Self-report	-	-	min/week	639.32	120.28											3	2	1	0	3	0
1092	664534214	Sarsour, Amal; Turban, Maysoun; Al Wahaidi, Adnan; Abed, Yehia; Alkahlout, Hesham;	2019-01-10	S	Palestine	Gaza	-	public and private schools	-	2017	April	12-19	-	-	0	205	205	M	TD	-	-	5		PA time	Q- interview	-	-	-	min/day	58	29.8											1	1	1	3	2	3
1095	664539193	Saygin, O;	2014-01-01	O	Turkey	Mugla Province	-	-	-	-	-	6	-	-	0	133	133	M	TD	14.09	2.27	1		Steps	Pedometer - Kenz Lifecorder		3	2Wd, 1Wend	Steps/d	14727.3	1221.19											3	3	1	0	0	0
1097	664539193	Saygin, O;	2014-01-01	O	Turkey	Mugla Province	-	-	-	-	-	7	-	-	0	141	141	M	TD	14.99	2.61	1		Steps	Pedometer - Kenz Lifecorder		3	2Wd, 1Wend	Steps/d	14621.6	1347.83											3	3	1	0	0	0
1099	664539193	Saygin, O;	2014-01-01	O	Turkey	Mugla Province	-	-	-	-	-	8	-	-	0	191	191	M	TD	16.23	3.32	1		Steps	Pedometer - Kenz Lifecorder		3	2Wd, 1Wend	Steps/d	14589.7	1134.68											3	3	1	0	0	0
1101	664539193	Saygin, O;	2014-01-01	O	Turkey	Mugla Province	-	-	-	-	-	9	-	-	0	176	176	M	TD	16.93	3.81	1		Steps	Pedometer - Kenz Lifecorder		3	2Wd, 1Wend	Steps/d	14322.1	1209.57											3	3	1	0	0	0
1103	664539193	Saygin, O;	2014-01-01	O	Turkey	Mugla Province	-	-	-	-	-	10	-	-	0	185	185	M	TD	18.27	3.8	1		Steps	Pedometer - Kenz Lifecorder		3	2Wd, 1Wend	Steps/d	14027.8	1242.53											3	3	1	0	0	0
1105	664539193	Saygin, O;	2014-01-01	O	Turkey	Mugla Province	-	-	-	-	-	11	-	-	0	212	212	M	TD	19	3.87	1		Steps	Pedometer - Kenz Lifecorder		3	2Wd, 1Wend	Steps/d	13544.9	1554.53											3	3	1	0	0	0
1107	664539193	Saygin, O;	2014-01-01	O	Turkey	Mugla Province	-	-	-	-	-	12	-	-	0	178	178	M	TD	19.26	3.78	1		Steps	Pedometer - Kenz Lifecorder		3	2Wd, 1Wend	Steps/d	13125.1	1741.33											3	3	1	0	0	0
1108	664537646	Saygin, Ozcan; Zorba, Erdal; Karacabey, Kursat; Mengutay, Sami;	2007-01-06	S	Turkey	Istanbul	-	State run sports schools	-	2005	-	-	10.04	0.81	0	212	212	M	TD prebubertal	-	-											6	12	Sedentary time	Q- Bouchard protocol	Self-report	-	-	h/week	35.33	6.24	2	2	1	2	0	0
1110	664537646	Saygin, Ozcan; Zorba, Erdal; Karacabey, Kursat; Mengutay, Sami;	2007-01-06	S	Turkey	Istanbul	-	State run sports schools	-	2005	-	-	12.98	0.66	0	224	224	M	TD pubertal	-	-											6	12	Sedentary time	Q- Bouchard protocol	Self-report	-	-	h/week	36.2	7.01	2	2	1	2	0	0
1112	664537646	Saygin, Ozcan; Zorba, Erdal; Karacabey, Kursat; Mengutay, Sami;	2007-01-06	S	Turkey	Istanbul	-	State run sports schools	-	2005	-	-	10.04	0.81	0	212	212	M	TD prebubertal	-	-	5	10	Light PA	Q- Bouchard protocol	Self-report	-	-	h/week	9.85	2.83											2	2	1	2	0	0
1114	664537646	Saygin, Ozcan; Zorba, Erdal; Karacabey, Kursat; Mengutay, Sami;	2007-01-06	S	Turkey	Istanbul	-	State run sports schools	-	2005	-	-	12.98	0.66	0	224	224	M	TD pubertal	-	-	5	10	Light PA	Q- Bouchard protocol	Self-report	-	-	h/week	10.92	2.78											2	2	1	2	0	0
1116	664537646	Saygin, Ozcan; Zorba, Erdal; Karacabey, Kursat; Mengutay, Sami;	2007-01-06	S	Turkey	Istanbul	-	State run sports schools	-	2005	-	-	10.04	0.81	0	212	212	M	TD prebubertal	-	-	5	7	MVPA	Q- Bouchard protocol	Self-report	-	-	h/week	6.71	2.12											2	2	1	2	0	0
1118	664537646	Saygin, Ozcan; Zorba, Erdal; Karacabey, Kursat; Mengutay, Sami;	2007-01-06	S	Turkey	Istanbul	-	State run sports schools	-	2005	-	-	12.98	0.66	0	224	224	M	TD pubertal	-	-	5	7	MVPA	Q- Bouchard protocol	Self-report	-	-	h/week	4.73	1.89											2	2	1	2	0	0
1120	664537646	Saygin, Ozcan; Zorba, Erdal; Karacabey, Kursat; Mengutay, Sami;	2007-01-06	S	Turkey	Istanbul	-	State run sports schools	-	2005	-	-	10.04	0.81	0	212	212	M	TD prebubertal	-	-	3	3	Daily Energy Expenditure	Q- Bouchard protocol	Self-report	-	-	kcal/day	2009.82	211.31											2	2	1	2	0	0
1122	664537646	Saygin, Ozcan; Zorba, Erdal; Karacabey, Kursat; Mengutay, Sami;	2007-01-06	S	Turkey	Istanbul	-	State run sports schools	-	2005	-	-	12.98	0.66	0	224	224	M	TD pubertal	-	-	3	3	Daily Energy Expenditure	Q- Bouchard protocol	Self-report	-	-	kcal/day	2361.84	220.21											2	2	1	2	0	0
1131	664535015	Shokrvash, Behjat; Majlessi, Fereshteh; Montazeri, Ali; Nedjat, Saharnaz; Rahimi, Abbas; Djazayeri, Abolgasem; Shojaeezadeh, Davoud;	2013-01-01	S	Iran	Tabriz	-	-	-	2010	Oct	-	12.95	0.5	0	195	195	M	TD	-	-	5	7	MVPA	APARQ	Self-report	-	-	METs-min/day	50.87	24.88											3	2	1	3	3	0
1133	664535015	Shokrvash, Behjat; Majlessi, Fereshteh; Montazeri, Ali; Nedjat, Saharnaz; Rahimi, Abbas; Djazayeri, Abolgasem; Shojaeezadeh, Davoud;	2013-01-01	S	Iran	Tabriz	-	-	-	2010	Oct	-	12.95	0.5	0	195	195	M	TD	-	-	5	9	MPA	APARQ	Self-report	-	-	METs-min/day	36.03	1.98											3	2	1	3	3	0
1135	664535015	Shokrvash, Behjat; Majlessi, Fereshteh; Montazeri, Ali; Nedjat, Saharnaz; Rahimi, Abbas; Djazayeri, Abolgasem; Shojaeezadeh, Davoud;	2013-01-01	S	Iran	Tabriz	-	-	-	2010	Oct	-	12.95	0.5	0	195	195	M	TD	-	-	5	8	VPA	APARQ	Self-report	-	-	METs-min/day	14.84	10.54											3	2	1	3	3	0
1137	664535015	Shokrvash, Behjat; Majlessi, Fereshteh; Montazeri, Ali; Nedjat, Saharnaz; Rahimi, Abbas; Djazayeri, Abolgasem; Shojaeezadeh, Davoud;	2013-01-01	S	Iran	Tabriz	-	-	-	2010	Oct	-	12.95	0.5	0	195	195	M	TD	-	-											8		Sedentary behaviour	APARQ	Self-report	-	-	MET-mins/day	218.25	103.34	3	2	1	3	3	0
1145	664540021	Soltanian, Ali Reza; Amiri, Mohammad; Namazi, Soudabeh; Qaedi, Hossein; Kohan, Gholam Reza;	2014-01-03	S	Iran	Bushahr	-	-	-	2005	-	15-19	-	-	0	1406	1406	M	TD	-	-											2	6	Internet use	Q-non-standard	Self-report	-	-	hr/day	1.94	2.42	2	2	1	3	3	1
1147	664540021	Soltanian, Ali Reza; Amiri, Mohammad; Namazi, Soudabeh; Qaedi, Hossein; Kohan, Gholam Reza;	2014-01-03	S	Iran	Bushahr	-	-	-	2005	-	15-19	-	-	0	1406	1406	M	TD	-	-											1	1	TV watching	Q-non-standard	Self-report	-	-	hr/day	3.97	2.33	2	2	1	3	3	1
1149	664540021	Soltanian, Ali Reza; Amiri, Mohammad; Namazi, Soudabeh; Qaedi, Hossein; Kohan, Gholam Reza;	2014-01-03	S	Iran	Bushahr	-	-	-	2005	-	15-19	-	-	0	1406	1406	M	TD	-	-											6		Phone call	Q-non-standard	Self-report	-	-	hr/day	0.57	0.39	2	2	1	3	3	1
1163	664535168	Sur, H; Kolotourou, M; Dimitriou, M; Kocaoglu, B; Keskin, Y; Hayran, O; Manios, Y;	2005-01-08	S	Turkey	Istanbul, Ankara, Izmir	U	-	-	2001-2002	March-May, Jan-May	12-13	-	-	0	365	365	M	TD normal weight	-	-	5	7	MVPA	PA diary	Self-report	3	2Wd, 1Wend	hours/week	8	6.4											3	1	2	3	3	0
1165	664535168	Sur, H; Kolotourou, M; Dimitriou, M; Kocaoglu, B; Keskin, Y; Hayran, O; Manios, Y;	2005-01-08	S	Turkey	Istanbul, Ankara, Izmir	U	-	-	2001-2002	March-May, Jan-May	12-13	-	-	0	74	74	M	TD overweight	-	-	5	7	MVPA	PA diary	Self-report	3	2Wd, 1Wend	hours/week	7.8	6											3	1	2	3	3	0
1167	664535168	Sur, H; Kolotourou, M; Dimitriou, M; Kocaoglu, B; Keskin, Y; Hayran, O; Manios, Y;	2005-01-08	S	Turkey	Istanbul, Ankara, Izmir	U	-	-	2001-2002	March-May, Jan-May	12-13	-	-	0	365	365	M	TD normal weight	-	-											6	12	Sedentary activities	PA diary	Self-report	3	2Wd, 1Wend	hours/week	156.8	7	2	1	2	3	3	0
1169	664535168	Sur, H; Kolotourou, M; Dimitriou, M; Kocaoglu, B; Keskin, Y; Hayran, O; Manios, Y;	2005-01-08	S	Turkey	Istanbul, Ankara, Izmir	U	-	-	2001-2002	March-May, Jan-May	12-13	-	-	0	74	74	M	TD overweight	-	-											6	12	Sedentary activities	PA diary	Self-report	3	2Wd, 1Wend	hours/week	157	6.6	2	1	2	3	3	0
1171	664534744	SW, Ng; Zaghloul, S; Ali, H; Harrison, G; Yeatts, K; M, El Sadig; BM, Popkin; Ng, S W; Zaghloul, S; Ali, H; Harrison, G; Yeatts, K; El Sadig, M; Popkin, B M;	2011-01-12	S	UAE	all 7 emirates	U & R	-	-	2009-2010	-	6-10	-	-	0	127	127	M	TD	17.5	SE 0.5											6	15	sitting time	IPAQ-SF	Self-report	7	B	min/weekday	212	SE 23	2	2	2	2	3	3
1173	664534744	SW, Ng; Zaghloul, S; Ali, H; Harrison, G; Yeatts, K; M, El Sadig; BM, Popkin; Ng, S W; Zaghloul, S; Ali, H; Harrison, G; Yeatts, K; El Sadig, M; Popkin, B M;	2011-01-12	S	UAE	all 7 emirates	U & R	-	-	2009-2010	-	11-18	-	-	0	133	133	M	TD	21.9	SE 0.6											6	15	sitting time	IPAQ-SF	Self-report	7	B	min/weekday	249	SE 90	2	2	2	2	3	3
1192	664540006	Tayyem, R F; Al-Hazzaa, H M; Abu-Mweis, S S; Bawadi, H A; Hammad, S S; Musaiger, A O;	2014-01-07	S	Jordan	Amman	-	public and private schools	-	2009	0ct-Dec	14-18	-	-	0	174	174	M	TD public school	-	-	8	20	Total PA	ATLS	Self-report	7	B	METs min/week	4801	SE 228											3	2	1	3	3	0
1194	664540006	Tayyem, R F; Al-Hazzaa, H M; Abu-Mweis, S S; Bawadi, H A; Hammad, S S; Musaiger, A O;	2014-01-07	S	Jordan	Amman	-	public and private schools	-	2009	0ct-Dec	14-18	-	-	0	189	189	M	TD private school	-	-	8	20	Total PA	ATLS	Self-report	7	B	METs min/week	4660	SE 207											3	2	1	3	3	0
1196	664540006	Tayyem, R F; Al-Hazzaa, H M; Abu-Mweis, S S; Bawadi, H A; Hammad, S S; Musaiger, A O;	2014-01-07	S	Jordan	Amman	-	public and private schools	-	2009	0ct-Dec	14-18	-	-	0	174	174	M	TD public school	-	-	8	21	MPA	ATLS	Self-report	7	B	METs min/week	1413	SE 76											3	2	1	3	3	0
1198	664540006	Tayyem, R F; Al-Hazzaa, H M; Abu-Mweis, S S; Bawadi, H A; Hammad, S S; Musaiger, A O;	2014-01-07	S	Jordan	Amman	-	public and private schools	-	2009	0ct-Dec	14-18	-	-	0	189	189	M	TD private school	-	-	8	21	MPA	ATLS	Self-report	7	B	METs min/week	1139	SE 76											3	2	1	3	3	0
1200	664540006	Tayyem, R F; Al-Hazzaa, H M; Abu-Mweis, S S; Bawadi, H A; Hammad, S S; Musaiger, A O;	2014-01-07	S	Jordan	Amman	-	public and private schools	-	2009	0ct-Dec	14-18	-	-	0	174	174	M	TD public school	-	-	8	22	VPA	ATLS	Self-report	7	B	METs min/week	3388	SE 177											3	2	1	3	3	0
1202	664540006	Tayyem, R F; Al-Hazzaa, H M; Abu-Mweis, S S; Bawadi, H A; Hammad, S S; Musaiger, A O;	2014-01-07	S	Jordan	Amman	-	public and private schools	-	2009	0ct-Dec	14-18	-	-	0	189	189	M	TD private school	-	-	8	22	VPA	ATLS	Self-report	7	B	METs min/week	3521	SE 176											3	2	1	3	3	0
1204	664540006	Tayyem, R F; Al-Hazzaa, H M; Abu-Mweis, S S; Bawadi, H A; Hammad, S S; Musaiger, A O;	2014-01-07	S	Jordan	Amman	-	public and private schools	-	2009	0ct-Dec	14-18	-	-	0	174	174	M	TD public school	-	-											1	1	TV viewing	ATLS	Self-report	7	B	h/day	3.3	SE 0.13	3	2	1	3	3	0
1206	664540006	Tayyem, R F; Al-Hazzaa, H M; Abu-Mweis, S S; Bawadi, H A; Hammad, S S; Musaiger, A O;	2014-01-07	S	Jordan	Amman	-	public and private schools	-	2009	0ct-Dec	14-18	-	-	0	189	189	M	TD private school	-	-											1	1	TV viewing	ATLS	Self-report	7	B	h/day	3.4	SE 0.12	3	2	1	3	3	0
1208	664540006	Tayyem, R F; Al-Hazzaa, H M; Abu-Mweis, S S; Bawadi, H A; Hammad, S S; Musaiger, A O;	2014-01-07	S	Jordan	Amman	-	public and private schools	-	2009	0ct-Dec	14-18	-	-	0	174	174	M	TD public school	-	-											2	4	Computer use	ATLS	Self-report	7	B	h/day	3.1	SE 0.14	3	2	1	3	3	0
1210	664540006	Tayyem, R F; Al-Hazzaa, H M; Abu-Mweis, S S; Bawadi, H A; Hammad, S S; Musaiger, A O;	2014-01-07	S	Jordan	Amman	-	public and private schools	-	2009	0ct-Dec	14-18	-	-	0	189	189	M	TD private school	-	-											2	4	Computer use	ATLS	Self-report	7	B	h/day	3.3	SE 0.13	3	2	1	3	3	0
1212	664540006	Tayyem, R F; Al-Hazzaa, H M; Abu-Mweis, S S; Bawadi, H A; Hammad, S S; Musaiger, A O;	2014-01-07	S	Jordan	Amman	-	public and private schools	-	2009	0ct-Dec	14-18	-	-	0	174	174	M	TD public school	-	-											7		Sleeping	ATLS	Self-report	7	B	h/day	5	SE 0.13	3	2	1	3	3	0
1214	664540006	Tayyem, R F; Al-Hazzaa, H M; Abu-Mweis, S S; Bawadi, H A; Hammad, S S; Musaiger, A O;	2014-01-07	S	Jordan	Amman	-	public and private schools	-	2009	0ct-Dec	14-18	-	-	0	189	189	M	TD private school	-	-											7		Sleeping	ATLS	Self-report	7	B	h/day	5.1	SE 0.14	3	2	1	3	3	0
1216	664540008	Tayyem, Rf; Al-Hazzaa, Hm; Abu-Mwe, Ss; Bawadi, Ha; Qatatshe, A; Musaiger, Ao;	2014-01-01	S	Jordan	Amman	-	public and private schools	-	2009	Oct-Dec	14-17	16	0.05	0	286	286	M	TD normal weight	-	-	8	20	Total PA	ATLS	Self-report	7	B	METs-min/week	4664	SE 162.4											3	2	1	3	3	0
1218	664540008	Tayyem, Rf; Al-Hazzaa, Hm; Abu-Mwe, Ss; Bawadi, Ha; Qatatshe, A; Musaiger, Ao;	2014-01-01	S	Jordan	Amman	-	public and private schools	-	2009	Oct-Dec	14-17	16	0.12	0	62	62	M	TD Overweight	-	-	8	20	Total PA	ATLS	Self-report	7	B	METs-min/week	4570.9	SE 348.2											3	2	1	3	3	0
1220	664540008	Tayyem, Rf; Al-Hazzaa, Hm; Abu-Mwe, Ss; Bawadi, Ha; Qatatshe, A; Musaiger, Ao;	2014-01-01	S	Jordan	Amman	-	public and private schools	-	2009	Oct-Dec	14-17	16.2	0.16	0	37	37	M	TD Obese	-	-	8	20	Total PA	ATLS	Self-report	7	B	METs-min/week	3851.8	SE 450.2											3	2	1	3	3	0
1222	664540008	Tayyem, Rf; Al-Hazzaa, Hm; Abu-Mwe, Ss; Bawadi, Ha; Qatatshe, A; Musaiger, Ao;	2014-01-01	S	Jordan	Amman	-	public and private schools	-	2009	Oct-Dec	14-17	16	0.05	0	286	286	M	TD normal weight	-	-	8	21	MPA	ATLS	Self-report	7	B	METs-min/week	1259.4	SE 60.8											3	2	1	3	3	0
1224	664540008	Tayyem, Rf; Al-Hazzaa, Hm; Abu-Mwe, Ss; Bawadi, Ha; Qatatshe, A; Musaiger, Ao;	2014-01-01	S	Jordan	Amman	-	public and private schools	-	2009	Oct-Dec	14-17	16	0.12	0	62	62	M	TD Overweight	-	-	8	21	MPA	ATLS	Self-report	7	B	METs-min/week	1199	SE 128.7											3	2	1	3	3	0
1226	664540008	Tayyem, Rf; Al-Hazzaa, Hm; Abu-Mwe, Ss; Bawadi, Ha; Qatatshe, A; Musaiger, Ao;	2014-01-01	S	Jordan	Amman	-	public and private schools	-	2009	Oct-Dec	14-17	16.2	0.16	0	37	37	M	TD Obese	-	-	8	21	MPA	ATLS	Self-report	7	B	METs-min/week	1550.4	SE 163.6											3	2	1	3	3	0
1228	664540008	Tayyem, Rf; Al-Hazzaa, Hm; Abu-Mwe, Ss; Bawadi, Ha; Qatatshe, A; Musaiger, Ao;	2014-01-01	S	Jordan	Amman	-	public and private schools	-	2009	Oct-Dec	14-17	16	0.05	0	286	286	M	TD normal weight	-	-	8	22	VPA	ATLS	Self-report	7	B	METs-min/week	3472.9	SE 135.8											3	2	1	3	3	0
1230	664540008	Tayyem, Rf; Al-Hazzaa, Hm; Abu-Mwe, Ss; Bawadi, Ha; Qatatshe, A; Musaiger, Ao;	2014-01-01	S	Jordan	Amman	-	public and private schools	-	2009	Oct-Dec	14-17	16	0.12	0	62	62	M	TD Overweight	-	-	8	22	VPA	ATLS	Self-report	7	B	METs-min/week	3410.9	SE 291.2											3	2	1	3	3	0
1232	664540008	Tayyem, Rf; Al-Hazzaa, Hm; Abu-Mwe, Ss; Bawadi, Ha; Qatatshe, A; Musaiger, Ao;	2014-01-01	S	Jordan	Amman	-	public and private schools	-	2009	Oct-Dec	14-17	16.2	0.16	0	37	37	M	TD Obese	-	-	8	22	VPA	ATLS	Self-report	7	B	METs-min/week	2306	SE 376.5											3	2	1	3	3	0
1234	664540008	Tayyem, Rf; Al-Hazzaa, Hm; Abu-Mwe, Ss; Bawadi, Ha; Qatatshe, A; Musaiger, Ao;	2014-01-01	S	Jordan	Amman	-	public and private schools	-	2009	Oct-Dec	14-17	16	0.05	0	286	286	M	TD normal weight	-	-											4		Total screen time	ATLS	Self-report	7	B	hours/day	6.5	SE 0.61	3	2	1	3	3	0
1236	664540008	Tayyem, Rf; Al-Hazzaa, Hm; Abu-Mwe, Ss; Bawadi, Ha; Qatatshe, A; Musaiger, Ao;	2014-01-01	S	Jordan	Amman	-	public and private schools	-	2009	Oct-Dec	14-17	16	0.12	0	62	62	M	TD Overweight	-	-											4		Total screen time	ATLS	Self-report	7	B	hours/day	6.26	SE 0.34	3	2	1	3	3	0
1238	664540008	Tayyem, Rf; Al-Hazzaa, Hm; Abu-Mwe, Ss; Bawadi, Ha; Qatatshe, A; Musaiger, Ao;	2014-01-01	S	Jordan	Amman	-	public and private schools	-	2009	Oct-Dec	14-17	16.2	0.16	0	37	37	M	TD Obese	-	-											4		Total screen time	ATLS	Self-report	7	B	hours/day	7.51	SE 0.44	3	2	1	3	3	0
1	664537285	Abasi, Mohammad Hadi; Eslami, Ahmad Ali; Rakhshani, Fatemeh; Shiri, Mansoor;	2016-01-01	S	Iran	Isfahan	-	-	variety	2013	-	15-19	-	-	0	672	672	M	TD	-	-	8	18	PA	IPAQ long form	Self-report	7	B	MET‑min/week	2421	1543											3	2	2	2	3	3

## Sheet: Notes
Notes
Male
Female
Both
Codes used to categorise PA and SB outcomes
PA Code	Desription	PA subcode	Description
1	Steps
2	sleep
3	kcal / total EE	2	TEE
		3	DEE
		4	AEE
		5	PAL
4	counts	6	Total PA
5	hours or mins / day or week / MVPA time	7	MVPA time
		8	vigorous PA
		9	moderate PA
		10	light PA
		11	stand
		12	walk
		13	upright
		14	exercise/ sports
		15	outdoor play
		16	PA index
6	MET score / PAL	17	PAL
7	Transitions
8	METs	18	PA
		19	LTPA
		20	Total PA
		21	MPA
		22	VPA
SB Code	Description	SB subcode	Description
1	TV /DVD/ Video	1	TV
		2	DVD/Video
2	Computer / computer games / internet	3	Computer games
		4	Computer time
		5	Computer time/Computer games
		6	internet
3	Some combination of screen activities	7	watching TV or using computer
		8	TV watching/playing video games
		9	internet
		10	TV/PC/video games
		11	smart phone and tablet
4	Total screen / electronic use		screen time
5	Video games
6	hours or mins / day or week	12	sedentary time
		13	physical inactivity
		14	doing home work
		15	sitting
		16	reading books
		17	desk work
7	sleeping
8	MET/min-hr/day-week
